# Supplementary material for: The antimicrobial fibupeptide lugdunin forms water-filled channel structures in lipid membranes
Source: Nat Commun. 2024 Apr 25;15:3521. doi: 10.1038/s41467-024-47803-6 (PMC11045845; doi:10.1038/s41467-024-47803-6)
Supplement: Supplementary file 7 — Source Data [file 41467_2024_47803_MOESM7_ESM.xlsx]

## Sheet: Fig. 2a
Wavelength / nm	Normalized intensity	Normalized intensity	Normalized intensity	Normalized intensity	Normalized intensity	Normalized intensity	Normalized intensity	Normalized intensity	Normalized intensity	Normalized intensity	Normalized intensity
	0 µM	10 µM	25 µM	50 µM	100 µM	250 µM	500 µM	750 µM	1000 µM	1500 µM	2000 µM
300	0	0.0260218	0.0448628	0.0588318	0.0835283	0.150244	0.178574	0.216699	0.708744	0.525513	0.625855
301	0.0268731	0.0433855	0.0697776	0.110319	0.142544	0.20924	0.237333	0.329206	0.433777	0.653885	1.03404
302	0.0299367	0.0515128	0.0797123	0.131533	0.169804	0.251282	0.272483	0.378066	0.625735	0.820105	0.868605
303	0.0329754	0.0603214	0.0931571	0.14416	0.180411	0.26716	0.311843	0.394489	0.47446	0.621763	0.818585
304	0.0375042	0.0674415	0.111606	0.153636	0.198422	0.284246	0.31434	0.402557	0.583767	0.627746	0.810126
305	0.0443723	0.0804191	0.12109	0.175274	0.221786	0.331182	0.389167	0.408338	0.557648	0.720731	0.801143
306	0.0551282	0.0920919	0.144146	0.201284	0.257616	0.354914	0.420849	0.472617	0.651914	0.691655	0.871029
307	0.0661921	0.108909	0.169615	0.23541	0.289521	0.393134	0.469828	0.512929	0.683194	0.809579	0.95072
308	0.0785964	0.122057	0.191103	0.243897	0.307492	0.419704	0.491564	0.543072	0.667689	0.742092	0.868878
309	0.0842657	0.135533	0.197765	0.254245	0.321758	0.435293	0.480171	0.566431	0.696353	0.763973	0.874335
310	0.101707	0.148294	0.222023	0.292199	0.359096	0.496849	0.571496	0.627746	0.719247	0.848902	0.908733
311	0.119256	0.180543	0.261577	0.316635	0.396232	0.537855	0.609499	0.65335	0.784252	0.896055	1.02544
312	0.129845	0.201572	0.273648	0.347581	0.426034	0.572715	0.651033	0.705137	0.816897	0.905741	1.04842
313	0.149109	0.217427	0.315112	0.371824	0.464684	0.587638	0.711	0.75996	0.867264	0.994607	1.084
314	0.173518	0.237606	0.332325	0.413646	0.501966	0.661111	0.757847	0.827421	0.953723	1.04445	1.15563
315	0.18658	0.265984	0.36332	0.448012	0.54479	0.716453	0.825551	0.885121	0.994851	1.12485	1.20731
316	0.211289	0.293509	0.401681	0.486333	0.594337	0.767082	0.887483	0.945113	1.09345	1.21423	1.35196
317	0.234291	0.313677	0.441057	0.527674	0.645129	0.802729	0.91093	0.985425	1.15037	1.26028	1.38352
318	0.255569	0.352114	0.467849	0.554819	0.673897	0.854242	0.977649	1.03571	1.19058	1.32646	1.4047
319	0.287587	0.380743	0.511218	0.604428	0.715616	0.907419	1.02647	1.11993	1.24926	1.38288	1.51309
320	0.317291	0.405187	0.5382	0.652233	0.749003	0.948267	1.07539	1.16192	1.33066	1.4551	1.59337
321	0.347686	0.435701	0.578658	0.666119	0.792461	0.983163	1.11253	1.19506	1.35112	1.4837	1.65086
322	0.368065	0.470824	0.584877	0.692882	0.824285	1.01497	1.15514	1.21492	1.39197	1.51795	1.64974
323	0.404446	0.495636	0.627895	0.737572	0.863668	1.07592	1.20316	1.28331	1.45329	1.57071	1.74909
324	0.430178	0.52837	0.6583	0.771046	0.909363	1.12105	1.24649	1.31711	1.48244	1.65321	1.78036
325	0.472969	0.563389	0.699793	0.804858	0.930978	1.15012	1.29283	1.36442	1.51855	1.66856	1.82141
326	0.51327	0.591349	0.723423	0.818047	0.957499	1.17109	1.30275	1.37318	1.55141	1.69214	1.85522
327	0.542383	0.629205	0.753213	0.847634	0.992062	1.20184	1.33421	1.41739	1.57571	1.72621	1.89074
328	0.566117	0.659472	0.781901	0.871108	1.02116	1.23906	1.38597	1.43623	1.61735	1.76965	1.94152
329	0.597344	0.682999	0.818246	0.910212	1.04475	1.25847	1.40709	1.47497	1.65975	1.80486	1.94559
330	0.619089	0.701332	0.840606	0.935674	1.06163	1.27307	1.41207	1.48348	1.66124	1.81146	1.96354
331	0.649292	0.725173	0.859735	0.94904	1.07945	1.29205	1.41779	1.48837	1.67575	1.82162	1.96401
332	0.679104	0.758277	0.896093	0.975418	1.10755	1.31833	1.44295	1.52878	1.6972	1.84728	1.98595
333	0.710939	0.780742	0.908299	0.993003	1.12524	1.33905	1.4599	1.52509	1.69342	1.83464	1.98949
334	0.738836	0.81129	0.944125	1.0071	1.13348	1.35991	1.47844	1.56164	1.7001	1.84041	1.99971
335	0.764061	0.823248	0.949312	1.03415	1.15003	1.3597	1.48647	1.54116	1.71776	1.85278	1.9935
336	0.792408	0.834509	0.961245	1.03824	1.15901	1.36069	1.48046	1.54418	1.7181	1.83744	1.98927
337	0.827514	0.860478	0.993655	1.06026	1.17085	1.37437	1.49444	1.57294	1.71551	1.86517	2.01036
338	0.842191	0.869221	1.0038	1.07739	1.17451	1.3891	1.49419	1.56604	1.70376	1.84972	1.98843
339	0.844464	0.897077	1.00537	1.08646	1.18427	1.36408	1.49199	1.54165	1.71135	1.8401	1.98505
340	0.862629	0.901237	1.0223	1.07681	1.17629	1.36472	1.48304	1.52023	1.68094	1.80166	1.94478
341	0.888636	0.904615	1.01616	1.08754	1.18426	1.35996	1.4772	1.51881	1.67117	1.79168	1.92867
342	0.904004	0.933647	1.02406	1.09136	1.18526	1.35597	1.4663	1.51493	1.65605	1.76725	1.91927
343	0.924334	0.928415	1.03712	1.10485	1.1934	1.359	1.44701	1.47968	1.62675	1.73882	1.88325
344	0.937854	0.92661	1.03339	1.09361	1.17163	1.33536	1.42887	1.4624	1.59712	1.72236	1.84293
345	0.9417	0.942888	1.04166	1.08842	1.16904	1.33276	1.42662	1.44303	1.58653	1.6817	1.82191
346	0.948735	0.949517	1.03581	1.08032	1.17133	1.32591	1.40509	1.4289	1.56836	1.67196	1.80104
347	0.964569	0.955123	1.05827	1.07877	1.15907	1.31561	1.39631	1.41487	1.54964	1.64141	1.76567
348	0.978671	0.950648	1.0531	1.08457	1.14667	1.28853	1.37226	1.40219	1.52232	1.61724	1.74372
349	0.977706	0.952857	1.05115	1.07656	1.14254	1.28005	1.35707	1.37638	1.5041	1.58859	1.70585
350	0.980694	0.961343	1.04576	1.06374	1.12897	1.26928	1.32998	1.35969	1.4662	1.57125	1.68341
351	0.993099	0.965114	1.03831	1.06611	1.12584	1.25375	1.3137	1.35332	1.44382	1.52262	1.64268
352	0.996587	0.969542	1.04258	1.05188	1.12002	1.24471	1.2915	1.3221	1.4275	1.51216	1.61381
353	0.995238	0.963964	1.03064	1.04606	1.11694	1.22629	1.27763	1.29418	1.39264	1.48932	1.58606
354	1	0.966227	1.02596	1.03819	1.09456	1.20749	1.2555	1.27636	1.37386	1.45041	1.54707
355	0.99284	0.958824	1.02843	1.0305	1.07065	1.1996	1.22534	1.25634	1.34631	1.43264	1.51734
356	0.984108	0.947012	1.01	1.02101	1.06506	1.17233	1.2161	1.22322	1.32296	1.39555	1.49327
357	0.979329	0.940394	0.989861	1.00351	1.05215	1.15708	1.19711	1.19828	1.29097	1.36119	1.44642
358	0.980694	0.928383	0.982523	0.990705	1.03292	1.12087	1.15836	1.17059	1.24909	1.30585	1.40525
359	0.978455	0.925196	0.966953	0.97372	1.00517	1.0976	1.12486	1.13427	1.22772	1.27857	1.35442
360	0.971986	0.930004	0.964501	0.962019	0.999871	1.09499	1.11311	1.12033	1.19663	1.25992	1.33759
361	0.9667	0.908351	0.954841	0.956167	0.984651	1.07627	1.09334	1.08568	1.1673	1.2225	1.30767
362	0.951415	0.89805	0.930009	0.936984	0.966333	1.05543	1.0775	1.07576	1.1398	1.18807	1.27186
363	0.945729	0.873878	0.922301	0.91755	0.937081	1.02324	1.04259	1.02754	1.10621	1.15035	1.2235
364	0.934324	0.872921	0.912942	0.907301	0.936002	1.01366	1.0202	1.01645	1.07982	1.12785	1.20832
365	0.931494	0.860569	0.893696	0.883707	0.906839	0.981994	0.995731	0.997777	1.05266	1.09976	1.16032
366	0.908225	0.859076	0.875402	0.872756	0.881916	0.950521	0.963148	0.962506	1.02367	1.05518	1.1209
367	0.892707	0.839932	0.864658	0.855121	0.865866	0.928999	0.939152	0.938971	1.00165	1.02352	1.08158
368	0.883616	0.819645	0.853627	0.832614	0.842491	0.906655	0.917129	0.911784	0.957028	1.00018	1.07179
369	0.875558	0.809548	0.832729	0.818928	0.832197	0.898613	0.886468	0.890926	0.930173	0.968673	1.03012
370	0.86655	0.797936	0.813156	0.803793	0.817621	0.872383	0.876374	0.86377	0.906164	0.955466	1.00315
371	0.850008	0.785345	0.802703	0.793793	0.802369	0.843512	0.852858	0.833453	0.877023	0.91618	0.97881
372	0.830203	0.758485	0.787255	0.761798	0.772123	0.819852	0.81671	0.809944	0.852775	0.874697	0.933137
373	0.816658	0.746001	0.77408	0.748271	0.762105	0.798105	0.802315	0.794541	0.832221	0.860495	0.907696
374	0.808392	0.737926	0.755073	0.73228	0.739829	0.780397	0.774253	0.756353	0.79192	0.83158	0.874045
375	0.791109	0.713746	0.737565	0.713886	0.718436	0.759705	0.754501	0.740998	0.77935	0.807018	0.851683
376	0.776374	0.707251	0.721937	0.693358	0.697294	0.733297	0.734061	0.714457	0.751097	0.773421	0.815339
377	0.757151	0.687314	0.699355	0.678157	0.676132	0.716793	0.711754	0.691228	0.737455	0.755257	0.790171
378	0.742741	0.67876	0.684498	0.666239	0.666144	0.694902	0.693385	0.671794	0.706045	0.73264	0.772972
379	0.722111	0.660977	0.668473	0.652487	0.647794	0.678329	0.662446	0.651067	0.68352	0.711523	0.746794
380	0.702356	0.643031	0.6481	0.632336	0.626041	0.650863	0.641168	0.632229	0.658914	0.67451	0.712431
381	0.687621	0.62288	0.6277	0.61117	0.601422	0.632713	0.612868	0.609437	0.630881	0.650786	0.68617
382	0.670879	0.610998	0.609427	0.59433	0.591093	0.611947	0.604421	0.590267	0.610539	0.632208	0.669545
383	0.665118	0.59878	0.594642	0.577243	0.572899	0.595155	0.583958	0.567744	0.593162	0.603491	0.641159
384	0.647719	0.585177	0.581594	0.563497	0.560865	0.569305	0.575356	0.555142	0.579031	0.58643	0.620937
385	0.637954	0.562934	0.563353	0.543111	0.54063	0.559271	0.542654	0.526241	0.550508	0.572774	0.596242
386	0.614594	0.549799	0.544216	0.529796	0.513945	0.539809	0.526446	0.507072	0.525685	0.537159	0.57239
387	0.599309	0.535409	0.536474	0.517425	0.514545	0.530061	0.518666	0.501126	0.51423	0.525267	0.558135
388	0.58325	0.522175	0.519002	0.4984	0.498895	0.514104	0.498933	0.484952	0.498234	0.504796	0.545471
389	0.574625	0.508846	0.513143	0.484817	0.48341	0.498045	0.482183	0.462501	0.480474	0.488777	0.513653
390	0.558666	0.491132	0.494692	0.473824	0.46496	0.477963	0.461625	0.450059	0.465034	0.473473	0.499475
391	0.541001	0.474801	0.472258	0.457302	0.44915	0.459314	0.446448	0.432241	0.440134	0.453546	0.474157
392	0.527098	0.466096	0.465528	0.443959	0.438677	0.44503	0.43285	0.423046	0.432468	0.44566	0.468124
393	0.509824	0.452621	0.446798	0.429025	0.422212	0.434921	0.422353	0.406704	0.417572	0.416356	0.450794
394	0.496129	0.438455	0.43507	0.416904	0.413633	0.419781	0.399408	0.392887	0.404382	0.409456	0.427035
395	0.47793	0.427428	0.421359	0.406792	0.399623	0.405478	0.393294	0.377527	0.383565	0.389008	0.419681
396	0.466184	0.405457	0.404356	0.388842	0.377193	0.389443	0.370689	0.358784	0.36545	0.378128	0.391053
397	0.451215	0.394274	0.396155	0.380803	0.375904	0.383892	0.36463	0.35597	0.369812	0.370619	0.386512
398	0.439927	0.383294	0.382612	0.367359	0.358426	0.362748	0.347993	0.331523	0.349826	0.352985	0.360162
399	0.429412	0.370636	0.371102	0.352769	0.346886	0.354461	0.334724	0.325018	0.331819	0.341828	0.358512
400	0.412313	0.359383	0.351137	0.343595	0.33289	0.335409	0.32312	0.312004	0.316639	0.321927	0.339796

## Sheet: Fig. 2b
Lipid concentration / µM	Maximum emission wavelength / nm	Maximum emission wavelength / nm	Blue shift of max emission / nm	Blue shift of max emission / nm
	Mean	SD	Mean	SD
0	353.75	1.08972	0	0
10	350.75	1.47902	3	1.22474
25	348	1.22474	5.75	1.29904
50	344.5	2.17945	9.25	2.27761
100	341	2.54951	12.75	2.16506
250	338.75	1.78536	15	1.87083
500	337.5	0.866025	16.25	1.47902
750	337.5	1.11803	16.25	1.92029
1000	336.75	1.29904	17	1.87083
1500	336	1.58114	17.75	1.92029
2000	336.25	0.829156	17.5	1.5

## Sheet: Fig. 2c
Lipid concentration / µM	Normalized fluorescence intensity	Normalized fluorescence intensity
	Mean	SD
0	1	0
10	1.25825	0.149675
25	1.43195	0.184895
50	1.67068	0.275715
100	1.87682	0.21715
250	2.0349	0.225355
500	2.15178	0.174885
750	2.22666	0.16252
1000	2.36001	0.1674
1500	2.43172	0.20424
2000	2.53318	0.23337

## Sheet: Fig. 2d
Aqueous solution
Iodide concentration / mM	Fluorescence intensity	Fluorescence intensity
	Mean	SD
0	1	0
25	1.20952	0.0771579
50	1.36876	0.0557737
75	1.55577	0.100585
100	1.75008	0.146032
125	2.08746	0.23739
150	2.17001	0.279787
POPC
Iodide concentration / mM	Fluorescence intensity	Fluorescence intensity
	Mean	SD
0	1	0
25	1.16645	0.0969016
50	1.31703	0.118395
75	1.36599	0.072043
100	1.44033	0.175839
125	1.51637	0.150905
150	1.65874	0.259917

## Sheet: Fig. 2e
POPC Lugdunin					POPC LugduninCys4Ala
d / nm	ΔG / kJ mol-1	ΔG / kJ mol-1	ΔG / kJ mol-1		d / nm	ΔG / kJ mol-1	ΔG / kJ mol-1	ΔG / kJ mol-1
	Mean	Lower confident	Upper confident			Mean	Lower confident	Upper confident
-5.18248	1.62608	-1.80894	3.02081		-5.03951	1.13362	-0.928762	1.62711
-5.17163	0.5376	-1.80894	1.294		-5.02912	0.45908	-0.928762	1.42976
-5.16078	-0.11384	-1.00497	0.3514		-5.01873	0.1506	-0.928762	1.42976
-5.14993	0.13407	-1.00497	0.9145		-5.00834	0.3088	-0.928762	1.42976
-5.13908	0.25078	-1.00497	1.8077		-4.99795	0.1576	-0.928762	1.42976
-5.12822	-0.04061	-1.00497	0.57876		-4.98757	0.03704	-0.928762	1.42976
-5.11737	-0.12325	-1.00497	0.08845		-4.97718	0.06527	-0.928762	1.42976
-5.10652	-0.07756	-1.00497	0.32099		-4.96679	0.04581	-0.928762	1.42976
-5.09567	-0.43431	-4.403	-0.00694		-4.9564	0.09598	-0.928762	1.42976
-5.08481	-0.58005	-6.27752	0.08167		-4.94601	-0.71224	-2.97155	0.8126
-5.07396	-0.17857	-1.33854	0.04568		-4.93562	-0.65264	-2.81777	0.8126
-5.06311	-0.13965	-0.93677	0.07217		-4.92524	-0.36774	-1.63814	0.8126
-5.05226	-0.23719	-2.03833	0.04857		-4.91485	0.09637	-0.335507	0.8126
-5.04141	-0.11533	-0.8965	0.05892		-4.90446	0.01906	-0.323985	0.8126
-5.03055	-0.000556809	-0.08507	0.18236		-4.89407	0.07534	-0.320683	0.8126
-5.0197	-0.03109	-0.27945	0.09425		-4.88368	0.0513	-0.314576	0.8126
-5.00885	-0.0101	-0.15979	0.11025		-4.87329	0.0308	-0.308647	0.8126
-4.998	-0.00155	-0.09838	0.09551		-4.86291	-0.02319	-0.581327	0.15609
-4.98714	-0.01581	-0.07663	0.10979		-4.85252	0.01981	-0.252682	0.16083
-4.97629	0.01772	-0.12606	0.11698		-4.84213	0.00226	-0.481549	0.16836
-4.96544	0.00306	-0.15062	0.11331		-4.83174	0.06006	-0.186742	0.41757
-4.95459	0.01829	-0.1115	0.11675		-4.82135	0.0632	-0.142377	0.2604
-4.94374	0.01679	-0.09923	0.11559		-4.81097	0.08369	-0.129707	0.43782
-4.93288	0.02367	-0.07984	0.13581		-4.80058	0.081	-0.124501	0.33452
-4.92203	0.0242	-0.06162	0.11951		-4.79019	0.08939	-0.134365	0.44288
-4.91118	0.01813	-0.0688	0.10663		-4.7798	0.06375	-0.131357	0.17126
-4.90033	0.01703	-0.07429	0.10592		-4.76941	0.05766	-0.143497	0.17008
-4.88948	0.01092	-0.0776	0.09837		-4.75902	0.04062	-0.16335	0.16581
-4.87862	-0.01086	-0.07157	0.09957		-4.74864	0.05301	-0.157861	0.17247
-4.86777	-0.0067	-0.0687	0.09823		-4.73825	0.04726	-0.150719	0.16775
-4.85692	0.00444	-0.06379	0.09878		-4.72786	0.05014	-0.142317	0.16119
-4.84607	0.00429	-0.07089	0.09336		-4.71747	0.04175	-0.193279	0.1264
-4.83521	0.0083	-0.07316	0.09496		-4.70708	0.02928	-0.247843	0.13166
-4.82436	0.00435	-0.07761	0.09353		-4.69669	0.04255	-0.0987651	0.13238
-4.81351	-0.000354754	-0.07664	0.0882		-4.68631	0.0498	-0.122483	0.14018
-4.80266	0.00438	-0.0746	0.09099		-4.67592	0.04269	-0.173254	0.13262
-4.79181	0.0062	-0.07437	0.08854		-4.66553	0.04371	-0.149615	0.12823
-4.78095	0.00856	-0.07118	0.09289		-4.65514	0.04335	-0.270081	0.13225
-4.7701	-0.00352	-0.07978	0.07859		-4.64475	0.03022	-0.248412	0.11913
-4.75925	-0.00519	-0.09105	0.07554		-4.63437	0.03561	-0.185125	0.12648
-4.7484	-0.0055	-0.10331	0.07276		-4.62398	0.04616	-0.0550384	0.1227
-4.73754	-0.01351	-0.11952	0.06294		-4.61359	0.04174	-0.274276	0.12544
-4.72669	-0.00907	-0.12758	0.06509		-4.6032	0.04467	-0.0664341	0.14009
-4.71584	0.000274801	-0.1021	0.07174		-4.59281	0.05263	-0.0803276	0.21214
-4.70499	-9.14127e-05	-0.08605	0.06916		-4.58242	0.02844	-0.10103	0.18633
-4.69414	-0.00673	-0.07967	0.05251		-4.57204	0.00303	-0.127102	0.11219
-4.68328	-0.00248	-0.06482	0.05285		-4.56165	0.000497959	-0.172154	0.10719
-4.67243	-0.00744	-0.05553	0.04158		-4.55126	0.0353	-0.146191	0.09225
-4.66158	-0.00839	-0.04661	0.03393		-4.54087	-0.000434978	-0.214052	0.08618
-4.65073	-0.0103	-0.05501	0.03149		-4.53048	0.00485	-0.14201	0.06674
-4.63987	-0.01079	-0.05273	0.03055		-4.52009	0.00781	-0.060989	0.15569
-4.62902	-0.00986	-0.04497	0.02861		-4.50971	0.000498585	-0.039488	0.08704
-4.61817	-0.01877	-0.06486	0.02288		-4.49932	0	0	0
-4.60732	-0.01864	-0.06403	0.02267		-4.48893	-0.000248848	-0.0155003	0.02214
-4.59647	-0.01726	-0.07163	0.02604		-4.47854	-0.00174	-0.0616743	0.01463
-4.58561	-0.01447	-0.06497	0.03418		-4.46815	-0.01004	-0.320684	0.03333
-4.57476	-0.01326	-0.06089	0.02887		-4.45777	-0.00407	-0.286899	0.05893
-4.56391	-0.00667	-0.0491	0.02566		-4.44738	-0.01259	-0.257635	0.06839
-4.55306	-0.01116	-0.03966	0.02045		-4.43699	-0.01619	-0.333803	0.07401
-4.5422	0.00243	-0.03304	0.01951		-4.4266	-0.01282	-0.259076	0.07199
-4.53135	0.00109	-0.02332	0.02214		-4.41621	-0.00232	-0.194465	0.07862
-4.5205	0.00181	-0.01771	0.01606		-4.40582	-0.01932	-0.259267	0.076
-4.50965	0.00463	-0.00501	0.01216		-4.39544	-0.01855	-0.310204	0.08714
-4.4988	0	0	0		-4.38505	-0.0064	-0.211416	0.23606
-4.48794	0.000840697	-0.00482	0.00842		-4.37466	-0.02523	-0.30302	0.07094
-4.47709	0.00466	-0.00443	0.01533		-4.36427	-0.02312	-0.28009	0.14341
-4.46624	0.00127	-0.01	0.01631		-4.35388	-0.02161	-0.27586	0.13552
-4.45539	-0.000702726	-0.02021	0.02051		-4.34349	-0.01714	-0.275864	0.14069
-4.44453	-0.00596	-0.03248	0.01811		-4.33311	-0.01883	-0.27001	0.12496
-4.43368	-0.00558	-0.04483	0.0239		-4.32272	-0.01976	-0.266564	0.0968
-4.42283	-0.00752	-0.04669	0.0193		-4.31233	-0.03442	-0.27951	0.12073
-4.41198	-0.01302	-0.05455	0.01016		-4.30194	-0.02546	-0.284805	0.19632
-4.40113	-0.02314	-0.06632	-0.00377		-4.29155	-0.03297	-0.36456	0.19373
-4.39027	-0.02371	-0.06405	0.000400554		-4.28116	-0.03031	-0.3675	0.22634
-4.37942	-0.02223	-0.05879	0.00108		-4.27078	-0.02452	-0.258389	0.2144
-4.36857	-0.02095	-0.06062	0.00609		-4.26039	-0.01455	-0.247811	0.30127
-4.35772	-0.00977	-0.04818	0.01775		-4.25	-0.0176	-0.271069	0.2274
-4.34687	-0.01102	-0.0427	0.01464		-4.23961	0.00265	-0.243478	0.40716
-4.33601	-0.00371	-0.04532	0.02297		-4.22922	0.01777	-0.246829	0.60865
-4.32516	-0.0011	-0.0327	0.02615		-4.21884	-0.01541	-0.281847	0.27382
-4.31431	7.32515e-06	-0.02831	0.02536		-4.20845	-0.02119	-0.299396	0.25873
-4.30346	-0.00148	-0.02898	0.02372		-4.19806	-0.03147	-0.2974	0.23394
-4.2926	-0.00311	-0.03458	0.02247		-4.18767	-0.01932	-0.29282	0.25066
-4.28175	-0.00583	-0.03075	0.02201		-4.17728	-0.01459	-0.264724	0.34839
-4.2709	-0.01374	-0.03545	0.0192		-4.16689	-0.03526	-0.301615	0.32208
-4.26005	-0.01498	-0.04473	0.02746		-4.15651	-0.0349	-0.305979	0.35526
-4.2492	-0.02131	-0.06318	0.02602		-4.14612	-0.012	-0.298802	0.42082
-4.23834	-0.02455	-0.06621	0.01823		-4.13573	-0.05062	-0.330563	0.28209
-4.22749	-0.03173	-0.10095	0.02222		-4.12534	-0.04374	-0.326616	0.2967
-4.21664	-0.04437	-0.12208	0.02184		-4.11495	-0.06866	-0.361367	0.26115
-4.20579	-0.04706	-0.11852	0.02216		-4.10456	-0.09024	-0.461799	0.24932
-4.19493	-0.05463	-0.12885	0.02444		-4.09418	-0.10134	-0.397166	0.23858
-4.18408	-0.06666	-0.13927	0.00852		-4.08379	-0.11881	-0.417611	0.27724
-4.17323	-0.06858	-0.16568	0.00959		-4.0734	-0.13063	-0.410181	0.23225
-4.16238	-0.06263	-0.17323	0.01089		-4.06301	-0.14975	-0.41231	0.22894
-4.15153	-0.08432	-0.21313	-0.0087		-4.05262	-0.15575	-0.420347	0.21879
-4.14067	-0.07928	-0.20419	-0.00598		-4.04224	-0.16396	-0.43357	0.2318
-4.12982	-0.07525	-0.20349	-0.00237		-4.03185	-0.17577	-0.464508	0.20503
-4.11897	-0.08774	-0.21289	-0.01492		-4.02146	-0.20566	-0.537228	0.17254
-4.10812	-0.09682	-0.22397	-0.02059		-4.01107	-0.23837	-0.666859	0.14723
-4.09726	-0.10839	-0.24143	-0.03016		-4.00068	-0.2615	-0.622534	0.12705
-4.08641	-0.11792	-0.2506	-0.03948		-3.99029	-0.28205	-0.633409	0.12029
-4.07556	-0.12909	-0.25451	-0.04967		-3.97991	-0.30862	-0.643667	0.12743
-4.06471	-0.14168	-0.26758	-0.06216		-3.96952	-0.3483	-0.681414	0.09591
-4.05386	-0.16105	-0.28593	-0.08147		-3.95913	-0.37416	-0.682566	0.06181
-4.043	-0.18202	-0.30821	-0.10099		-3.94874	-0.42042	-0.777428	0.14795
-4.03215	-0.20503	-0.33488	-0.12198		-3.93835	-0.46311	-0.826745	0.10222
-4.0213	-0.22977	-0.36066	-0.14372		-3.92796	-0.51176	-0.863203	0.12673
-4.01045	-0.25298	-0.38123	-0.16128		-3.91758	-0.53537	-0.899823	0.52867
-3.99959	-0.28831	-0.41824	-0.19347		-3.90719	-0.59643	-0.958479	0.32868
-3.98874	-0.30722	-0.43896	-0.21021		-3.8968	-0.66226	-1.02029	0.23837
-3.97789	-0.33729	-0.47687	-0.23551		-3.88641	-0.75234	-1.17547	-0.13427
-3.96704	-0.36839	-0.51671	-0.26424		-3.87602	-0.80155	-1.28561	-0.1963
-3.95619	-0.40777	-0.55317	-0.30721		-3.86564	-0.8523	-1.23164	0.14385
-3.94533	-0.44652	-0.59424	-0.34251		-3.85525	-0.93476	-1.30866	0.06623
-3.93448	-0.4917	-0.64176	-0.38858		-3.84486	-1.01575	-1.38877	-0.01506
-3.92363	-0.53557	-0.68445	-0.43174		-3.83447	-1.10396	-1.49112	-0.10067
-3.91278	-0.5917	-0.74238	-0.48719		-3.82408	-1.18774	-1.57057	-0.18478
-3.90192	-0.65057	-0.78777	-0.54562		-3.81369	-1.29867	-1.68972	-0.29378
-3.89107	-0.7148	-0.86226	-0.60489		-3.80331	-1.39714	-1.78265	-0.40579
-3.88022	-0.78973	-0.93684	-0.67647		-3.79292	-1.53062	-2.03644	-0.67502
-3.86937	-0.87066	-1.02505	-0.75136		-3.78253	-1.62005	-1.99105	-0.9334
-3.85852	-0.95014	-1.10812	-0.82538		-3.77214	-1.73739	-2.26937	-1.08865
-3.84766	-1.02427	-1.18734	-0.88721		-3.76175	-1.85046	-2.39115	-1.16816
-3.83681	-1.12154	-1.26685	-0.9718		-3.75136	-1.99161	-2.72333	-1.31829
-3.82596	-1.22277	-1.37674	-1.07077		-3.74098	-2.10804	-2.75096	-1.47197
-3.81511	-1.31622	-1.48257	-1.15346		-3.73059	-2.22675	-2.88878	-1.57755
-3.80425	-1.41867	-1.58214	-1.25389		-3.7202	-2.37382	-3.04275	-1.71933
-3.7934	-1.51597	-1.67695	-1.34579		-3.70981	-2.50523	-3.08641	-1.81128
-3.78255	-1.62721	-1.78701	-1.45385		-3.69942	-2.65033	-3.2342	-1.95109
-3.7717	-1.73903	-1.8919	-1.55328		-3.68904	-2.7822	-3.34828	-1.87508
-3.76085	-1.86018	-2.01244	-1.68166		-3.67865	-2.9146	-3.51377	-2.01072
-3.74999	-1.98005	-2.13121	-1.8015		-3.66826	-3.0723	-3.76989	-2.16279
-3.73914	-2.11509	-2.26728	-1.9302		-3.65787	-3.20894	-3.80592	-2.17104
-3.72829	-2.25549	-2.40963	-2.07021		-3.64748	-3.35741	-3.96588	-2.24363
-3.71744	-2.40402	-2.55673	-2.22132		-3.63709	-3.47661	-4.10547	-2.36836
-3.70659	-2.54731	-2.69941	-2.36298		-3.62671	-3.66916	-4.51666	-2.56701
-3.69573	-2.6963	-2.85178	-2.50956		-3.61632	-3.8348	-4.59408	-2.99229
-3.68488	-2.8489	-3.00485	-2.66197		-3.60593	-3.93913	-4.66779	-2.89372
-3.67403	-3.00768	-3.16644	-2.82189		-3.59554	-4.09364	-4.81577	-2.99532
-3.66318	-3.17957	-3.34436	-2.99337		-3.58515	-4.25119	-4.97064	-3.19558
-3.65232	-3.3425	-3.50443	-3.15149		-3.57476	-4.47494	-5.83967	-3.34871
-3.64147	-3.5127	-3.67435	-3.32266		-3.56438	-4.60409	-5.60791	-3.53648
-3.63062	-3.68576	-3.84842	-3.4937		-3.55399	-4.65049	-5.5661	-3.10801
-3.61977	-3.86175	-4.02848	-3.67277		-3.5436	-4.83078	-5.72585	-3.36529
-3.60892	-4.0404	-4.20228	-3.85333		-3.53321	-5.039	-5.9685	-4.02267
-3.59806	-4.21616	-4.37693	-4.0348		-3.52282	-5.19993	-6.09481	-4.16437
-3.58721	-4.39566	-4.55877	-4.21862		-3.51244	-5.34588	-6.24235	-4.28833
-3.57636	-4.56913	-4.73362	-4.38942		-3.50205	-5.5044	-6.39874	-4.45034
-3.56551	-4.74302	-4.91218	-4.56216		-3.49166	-5.65623	-6.55455	-4.60622
-3.55465	-4.92563	-5.09781	-4.74816		-3.48127	-5.81039	-6.71773	-4.77029
-3.5438	-5.10049	-5.28609	-4.91601		-3.47088	-5.97831	-6.88521	-4.93791
-3.53295	-5.26668	-5.44974	-5.08039		-3.46049	-6.11765	-7.02874	-5.09506
-3.5221	-5.43195	-5.62033	-5.24698		-3.45011	-6.29587	-7.189	-5.24267
-3.51125	-5.59617	-5.78681	-5.41089		-3.43972	-6.46483	-7.37496	-5.46584
-3.50039	-5.7639	-5.96554	-5.57393		-3.42933	-6.56495	-7.52369	-5.53939
-3.48954	-5.93357	-6.13169	-5.74407		-3.41894	-6.71785	-7.64372	-5.69596
-3.47869	-6.10788	-6.30978	-5.91953		-3.40855	-6.85742	-7.79324	-5.84178
-3.46784	-6.26778	-6.47233	-6.08127		-3.39816	-6.99695	-7.93713	-5.98069
-3.45698	-6.43728	-6.65579	-6.24269		-3.38778	-7.13572	-8.07769	-6.12843
-3.44613	-6.59423	-6.83444	-6.39729		-3.37739	-7.27527	-8.21807	-6.26832
-3.43528	-6.76202	-7.01748	-6.56518		-3.367	-7.40964	-8.35665	-6.40554
-3.42443	-6.92579	-7.17344	-6.72998		-3.35661	-7.5882	-8.48395	-6.55452
-3.41358	-7.08044	-7.32979	-6.88489		-3.34622	-7.72142	-8.64149	-6.65293
-3.40272	-7.22966	-7.48597	-7.03028		-3.33584	-7.86855	-8.88238	-6.91764
-3.39187	-7.37949	-7.62096	-7.17923		-3.32545	-7.97664	-8.87789	-6.96593
-3.38102	-7.52173	-7.75681	-7.32079		-3.31506	-8.10235	-9.00491	-7.08257
-3.37017	-7.65918	-7.90227	-7.46115		-3.30467	-8.17988	-9.10642	-7.12197
-3.35931	-7.80114	-8.04064	-7.60237		-3.29428	-8.28617	-9.22151	-7.2344
-3.34846	-7.93094	-8.17864	-7.73312		-3.28389	-8.38872	-9.32658	-7.33864
-3.33761	-8.06611	-8.33244	-7.8651		-3.27351	-8.49255	-9.42478	-7.44106
-3.32676	-8.20139	-8.47621	-8.00043		-3.26312	-8.59205	-9.53314	-7.38072
-3.31591	-8.32838	-8.60183	-8.12737		-3.25273	-8.72834	-9.78049	-7.66378
-3.30505	-8.46267	-8.74028	-8.26245		-3.24234	-8.8186	-9.96145	-7.74529
-3.2942	-8.59158	-8.86851	-8.38853		-3.23195	-8.85269	-9.83452	-7.73662
-3.28335	-8.71964	-8.99812	-8.51364		-3.22156	-8.94512	-10.1411	-7.84272
-3.2725	-8.84696	-9.12819	-8.64209		-3.21118	-9.04126	-10.2263	-7.95113
-3.26164	-8.9742	-9.25834	-8.76699		-3.20079	-9.1282	-10.305	-8.02014
-3.25079	-9.08614	-9.36444	-8.87127		-3.1904	-9.20977	-10.3827	-8.13288
-3.23994	-9.19015	-9.47102	-8.97938		-3.18001	-9.28602	-10.3242	-8.22704
-3.22909	-9.30539	-9.59042	-9.09376		-3.16962	-9.36658	-10.4094	-8.29761
-3.21824	-9.41259	-9.69175	-9.20292		-3.15924	-9.43983	-10.4911	-8.36189
-3.20738	-9.5114	-9.78379	-9.29844		-3.14885	-9.5035	-10.5394	-8.43653
-3.19653	-9.61506	-9.88547	-9.39423		-3.13846	-9.57079	-10.6054	-8.5058
-3.18568	-9.69911	-9.96963	-9.47965		-3.12807	-9.63286	-10.6666	-8.5742
-3.17483	-9.79914	-10.0734	-9.57574		-3.11768	-9.69203	-10.7171	-8.64193
-3.16398	-9.87951	-10.1568	-9.65567		-3.10729	-9.74955	-10.7604	-8.70269
-3.15312	-9.95556	-10.2302	-9.73092		-3.09691	-9.80625	-10.795	-8.75551
-3.14227	-10.0345	-10.3069	-9.80031		-3.08652	-9.84981	-10.9256	-8.80944
-3.13142	-10.11	-10.381	-9.87172		-3.07613	-9.89525	-10.9689	-8.7324
-3.12057	-10.1877	-10.4595	-9.95081		-3.06574	-9.94818	-11.0142	-8.90961
-3.10971	-10.2521	-10.5311	-10.0128		-3.05535	-10.0263	-11.0585	-8.98029
-3.09886	-10.3151	-10.5968	-10.0736		-3.04496	-9.99347	-11.097	-8.97459
-3.08801	-10.3689	-10.6526	-10.1229		-3.03458	-10.1257	-11.401	-9.08899
-3.07716	-10.4249	-10.7134	-10.1722		-3.02419	-10.1545	-11.5407	-9.13447
-3.06631	-10.4763	-10.7627	-10.2278		-3.0138	-10.1389	-11.1996	-9.0751
-3.05545	-10.5169	-10.8003	-10.2665		-3.00341	-10.1681	-11.2041	-9.14968
-3.0446	-10.5626	-10.8482	-10.3064		-2.99302	-10.1927	-11.3101	-9.16597
-3.03375	-10.6031	-10.8957	-10.3404		-2.98263	-10.2077	-11.444	-9.16815
-3.0229	-10.6434	-10.9356	-10.3774		-2.97225	-10.2351	-11.58	-9.18268
-3.01204	-10.6775	-10.97	-10.4126		-2.96186	-10.2097	-11.6249	-9.19187
-3.00119	-10.7083	-11.0084	-10.4414		-2.95147	-10.2233	-11.6413	-9.19349
-2.99034	-10.7452	-11.0496	-10.4795		-2.94108	-10.2337	-11.6406	-9.20182
-2.97949	-10.7818	-11.0902	-10.5173		-2.93069	-10.2368	-11.6573	-9.21003
-2.96864	-10.8154	-11.1291	-10.5509		-2.92031	-10.2402	-11.667	-9.2125
-2.95778	-10.8424	-11.1572	-10.5769		-2.90992	-10.2404	-11.6692	-9.17261
-2.94693	-10.8683	-11.1831	-10.6002		-2.89953	-10.2842	-11.6809	-9.18384
-2.93608	-10.8995	-11.2098	-10.6277		-2.88914	-10.2642	-11.6491	-9.17084
-2.92523	-10.9301	-11.2391	-10.6504		-2.87875	-10.2409	-11.6028	-9.15301
-2.91437	-10.9568	-11.2791	-10.6643		-2.86836	-10.2135	-11.521	-9.13525
-2.90352	-10.9754	-11.3101	-10.6817		-2.85798	-10.2009	-11.5516	-9.11709
-2.89267	-10.986	-11.3263	-10.6864		-2.84759	-10.1953	-11.5321	-9.09993
-2.88182	-10.9864	-11.3272	-10.6877		-2.8372	-10.1716	-11.5069	-9.07475
-2.87097	-10.9773	-11.3165	-10.679		-2.82681	-10.1452	-11.4826	-9.04747
-2.86011	-10.9643	-11.3026	-10.6674		-2.81642	-10.1047	-11.4481	-9.01175
-2.84926	-10.9509	-11.2948	-10.6524		-2.80603	-10.0707	-11.4111	-8.97643
-2.83841	-10.9332	-11.2781	-10.6342		-2.79565	-10.0525	-11.3951	-8.96844
-2.82756	-10.9087	-11.2592	-10.606		-2.78526	-10.0213	-11.363	-8.93697
-2.8167	-10.8832	-11.2282	-10.576		-2.77487	-9.9852	-11.3225	-8.90029
-2.80585	-10.8586	-11.2074	-10.5519		-2.76448	-9.93653	-11.2764	-8.8495
-2.795	-10.8337	-11.186	-10.516		-2.75409	-9.89057	-11.2251	-8.82361
-2.78415	-10.8035	-11.1557	-10.4852		-2.74371	-9.83829	-11.1742	-8.77658
-2.7733	-10.771	-11.1233	-10.4512		-2.73332	-9.79346	-11.1272	-8.73723
-2.76244	-10.7364	-11.0919	-10.4137		-2.72293	-9.73115	-11.0565	-8.6683
-2.75159	-10.7025	-11.0562	-10.3945		-2.71254	-9.67166	-11.0447	-8.606
-2.74074	-10.6749	-11.0291	-10.3678		-2.70215	-9.60443	-10.9432	-8.53102
-2.72989	-10.6453	-11.0129	-10.3367		-2.69176	-9.54418	-10.8545	-8.46294
-2.71903	-10.629	-11.0204	-10.3195		-2.68138	-9.47208	-10.8104	-8.3805
-2.70818	-10.6171	-11.0366	-10.3135		-2.67099	-9.40655	-10.7141	-8.30522
-2.69733	-10.6103	-11.0706	-10.2915		-2.6606	-9.33817	-10.6554	-8.2472
-2.68648	-10.6258	-11.144	-10.2659		-2.65021	-9.26883	-10.607	-8.17027
-2.67563	-10.6425	-11.2022	-10.2453		-2.63982	-9.20598	-10.5413	-8.11781
-2.66477	-10.6545	-11.2467	-10.1656		-2.62943	-9.14659	-10.4905	-8.04729
-2.65392	-10.6667	-11.2775	-10.091		-2.61905	-9.09191	-10.4181	-7.9869
-2.64307	-10.679	-11.2975	-10.0245		-2.60866	-9.04877	-10.3247	-7.98586
-2.63222	-10.6856	-11.3704	-9.97204		-2.59827	-9.02877	-10.3376	-7.87126
-2.62137	-10.6901	-11.4419	-9.90753		-2.58788	-9.02033	-10.3438	-7.82351
-2.61051	-10.6714	-11.4966	-9.8394		-2.57749	-9.01638	-10.3947	-7.7786
-2.59966	-10.6469	-11.547	-9.75807		-2.56711	-9.02763	-10.4303	-7.79252
-2.58881	-10.6188	-11.6249	-9.68035		-2.55672	-9.06447	-10.4541	-7.84989
-2.57796	-10.5868	-11.6483	-9.60697		-2.54633	-9.11856	-10.5276	-7.91852
-2.5671	-10.5423	-11.7551	-9.5354		-2.53594	-9.18372	-10.5521	-7.91635
-2.55625	-10.5079	-11.8105	-9.47512		-2.52555	-9.24784	-10.6068	-7.96065
-2.5454	-10.4622	-11.7574	-9.41693		-2.51516	-9.31654	-10.7232	-7.9644
-2.53455	-10.4132	-11.5921	-9.35813		-2.50478	-9.38469	-10.8592	-7.96256
-2.5237	-10.3543	-11.5075	-9.29423		-2.49439	-9.45754	-10.9783	-7.96202
-2.51284	-10.286	-11.4748	-9.16081		-2.484	-9.52651	-11.0704	-7.94446
-2.50199	-10.2072	-11.3927	-9.03481		-2.47361	-9.59829	-11.222	-7.93271
-2.49114	-10.1352	-11.446	-8.89302		-2.46322	-9.67791	-11.4287	-8.08641
-2.48029	-10.0846	-11.4536	-8.77036		-2.45283	-9.75527	-11.6204	-8.08736
-2.46943	-10.0483	-11.5158	-8.69641		-2.44245	-9.85543	-11.7825	-8.12015
-2.45858	-10.0556	-11.74	-8.61092		-2.43206	-9.96375	-12.0331	-8.16546
-2.44773	-10.079	-11.9101	-8.55418		-2.42167	-10.0935	-12.2825	-8.23315
-2.43688	-10.1228	-12.1146	-8.49538		-2.41128	-10.2458	-12.5203	-8.34909
-2.42603	-10.204	-12.3298	-8.50763		-2.40089	-10.4288	-12.713	-8.5464
-2.41517	-10.2988	-12.5511	-8.42969		-2.39051	-10.6289	-12.8601	-8.79035
-2.40432	-10.4286	-12.7921	-8.40607		-2.38012	-10.8535	-13.0507	-9.04623
-2.39347	-10.5774	-13.0072	-8.52059		-2.36973	-11.072	-13.2412	-9.26209
-2.38262	-10.7477	-13.1972	-8.56534		-2.35934	-11.2977	-13.4346	-9.48329
-2.37176	-10.9289	-13.4074	-8.67835		-2.34895	-11.5291	-13.675	-9.68607
-2.36091	-11.1184	-13.617	-8.85436		-2.33856	-11.754	-13.9017	-9.8941
-2.35006	-11.3246	-13.8367	-9.04601		-2.32818	-11.9806	-14.1586	-10.1029
-2.33921	-11.5281	-14.0309	-9.2091		-2.31779	-12.214	-14.4261	-10.3415
-2.32836	-11.7335	-14.1924	-9.36795		-2.3074	-12.438	-14.6616	-10.5475
-2.3175	-11.9375	-14.3762	-9.55799		-2.29701	-12.6626	-14.9157	-10.7607
-2.30665	-12.1497	-14.5947	-9.76095		-2.28662	-12.8958	-15.1587	-11.0025
-2.2958	-12.3488	-14.8083	-9.94555		-2.27623	-13.1212	-15.4	-11.2318
-2.28495	-12.5604	-15.0322	-10.1291		-2.26585	-13.3517	-15.6463	-11.4592
-2.27409	-12.7689	-15.2729	-10.3269		-2.25546	-13.5814	-15.8872	-11.6893
-2.26324	-12.9856	-15.5134	-10.5375		-2.24507	-13.8147	-16.1563	-11.9192
-2.25239	-13.2264	-15.7721	-10.7723		-2.23468	-14.044	-16.4026	-12.1435
-2.24154	-13.4663	-16.0066	-10.9989		-2.22429	-14.2799	-16.6501	-12.3701
-2.23069	-13.7089	-16.2504	-11.2295		-2.21391	-14.5124	-16.8576	-12.6004
-2.21983	-13.9444	-16.4856	-11.4533		-2.20352	-14.7502	-17.0771	-12.8347
-2.20898	-14.1826	-16.7269	-11.684		-2.19313	-14.9839	-17.2925	-13.0639
-2.19813	-14.4127	-16.9711	-11.8971		-2.18274	-15.2068	-17.5059	-13.2863
-2.18728	-14.6489	-17.213	-12.1245		-2.17235	-15.4266	-17.7169	-13.5161
-2.17642	-14.878	-17.4258	-12.3494		-2.16196	-15.642	-17.9375	-13.7402
-2.16557	-15.0936	-17.6269	-12.5563		-2.15158	-15.858	-18.1482	-13.9558
-2.15472	-15.3135	-17.8327	-12.7577		-2.14119	-16.0718	-18.3576	-14.1576
-2.14387	-15.5231	-18.0284	-12.9601		-2.1308	-16.2726	-18.5493	-14.3533
-2.13302	-15.7324	-18.223	-13.1875		-2.12041	-16.4658	-18.7363	-14.5467
-2.12216	-15.9456	-18.456	-13.4621		-2.11002	-16.6652	-18.9323	-14.7414
-2.11131	-16.1588	-18.6912	-13.6757		-2.09963	-16.857	-19.1203	-14.9398
-2.10046	-16.3872	-18.9712	-13.9225		-2.08925	-17.0495	-19.3179	-15.1342
-2.08961	-16.6128	-19.2179	-14.1742		-2.07886	-17.2395	-19.5154	-15.3326
-2.07876	-16.8522	-19.4717	-14.4374		-2.06847	-17.4304	-19.7355	-15.5296
-2.0679	-17.1011	-19.7379	-14.7013		-2.05808	-17.6247	-19.9531	-15.7232
-2.05705	-17.364	-20.0155	-14.9853		-2.04769	-17.8188	-20.1623	-15.9124
-2.0462	-17.6294	-20.2913	-15.2715		-2.03731	-18.0162	-20.3747	-16.092
-2.03535	-17.9073	-20.5725	-15.5615		-2.02692	-18.2152	-20.5921	-16.2691
-2.02449	-18.182	-20.8514	-15.8376		-2.01653	-18.4152	-20.8097	-16.4452
-2.01364	-18.4633	-21.1388	-16.122		-2.00614	-18.6202	-21.0234	-16.6464
-2.00279	-18.7476	-21.4305	-16.4036		-1.99575	-18.8131	-21.2269	-16.8439
-1.99194	-19.0428	-21.7303	-16.6837		-1.98536	-19.0072	-21.4337	-17.0058
-1.98109	-19.3362	-22.0287	-16.9437		-1.97498	-19.2014	-21.641	-17.1884
-1.97023	-19.6112	-22.32	-17.2063		-1.96459	-19.3901	-21.8371	-17.3758
-1.95938	-19.8853	-22.6315	-17.4431		-1.9542	-19.5791	-22.0334	-17.5631
-1.94853	-20.1479	-22.8912	-17.6366		-1.94381	-19.7515	-22.2069	-17.7332
-1.93768	-20.4005	-23.1201	-17.8857		-1.93342	-19.9169	-22.3712	-17.8964
-1.92682	-20.6387	-23.3785	-18.1148		-1.92303	-20.0703	-22.5208	-18.0464
-1.91597	-20.8633	-23.5845	-18.3368		-1.91265	-20.2164	-22.6703	-18.1947
-1.90512	-21.0901	-23.8612	-18.5024		-1.90226	-20.3676	-22.8223	-18.3463
-1.89427	-21.3024	-24.1398	-18.7082		-1.89187	-20.5277	-22.9821	-18.5064
-1.88342	-21.5259	-24.3675	-18.9233		-1.88148	-20.6801	-23.1378	-18.6663
-1.87256	-21.7445	-24.5908	-19.1128		-1.87109	-20.8393	-23.2849	-18.8349
-1.86171	-21.9608	-24.8623	-19.2727		-1.86071	-20.9889	-23.4227	-18.9959
-1.85086	-22.1753	-25.0727	-19.4713		-1.85032	-21.1397	-23.5708	-19.1545
-1.84001	-22.3871	-25.3498	-19.6716		-1.83993	-21.28	-23.7042	-19.2989
-1.82915	-22.6015	-25.5903	-19.8542		-1.82954	-21.4157	-23.8256	-19.4263
-1.8183	-22.8021	-25.7819	-20.0259		-1.81915	-21.5525	-23.9419	-19.562
-1.80745	-22.9938	-25.9956	-20.1947		-1.80876	-21.686	-24.0566	-19.6958
-1.7966	-23.1815	-26.2052	-20.3771		-1.79838	-21.8094	-24.1632	-19.8202
-1.78575	-23.3799	-26.4319	-20.5785		-1.78799	-21.926	-24.2737	-19.9361
-1.77489	-23.5775	-26.6289	-20.807		-1.7776	-22.0449	-24.3821	-20.0508
-1.76404	-23.787	-26.7959	-21.0353		-1.76721	-22.1641	-24.4914	-20.1657
-1.75319	-24.0135	-27.0029	-21.2856		-1.75682	-22.2767	-24.5941	-20.2763
-1.74234	-24.2625	-27.2825	-21.464		-1.74643	-22.3892	-24.7005	-20.3814
-1.73148	-24.5118	-27.5357	-21.6535		-1.73605	-22.5097	-24.8271	-20.4993
-1.72063	-24.7779	-27.7992	-21.9162		-1.72566	-22.6357	-24.9769	-20.6369
-1.70978	-25.0521	-28.0587	-22.1435		-1.71527	-22.763	-25.0973	-20.7782
-1.69893	-25.3272	-28.3186	-22.4056		-1.70488	-22.8939	-25.2168	-20.9078
-1.68808	-25.6039	-28.5935	-22.6671		-1.69449	-23.0227	-25.3464	-21.0307
-1.67722	-25.8681	-28.8458	-22.921		-1.6841	-23.1527	-25.4788	-21.1516
-1.66637	-26.1376	-29.079	-23.2206		-1.67372	-23.288	-25.6236	-21.2913
-1.65552	-26.3983	-29.3007	-23.5284		-1.66333	-23.4193	-25.7337	-21.4248
-1.64467	-26.6588	-29.5314	-23.8216		-1.65294	-23.5532	-25.8845	-21.5697
-1.63381	-26.9178	-29.7762	-24.0976		-1.64255	-23.6735	-26.0005	-21.7042
-1.62296	-27.1706	-30.0394	-24.3533		-1.63216	-23.7825	-26.0938	-21.8142
-1.61211	-27.4338	-30.3541	-24.6196		-1.62178	-23.8754	-26.1683	-21.8853
-1.60126	-27.706	-30.6413	-24.8903		-1.61139	-23.9637	-26.2357	-21.9404
-1.59041	-27.9879	-30.9169	-25.1667		-1.601	-24.0403	-26.3105	-21.9916
-1.57955	-28.2627	-31.1688	-25.4357		-1.59061	-24.0998	-26.4264	-22.0442
-1.5687	-28.5464	-31.4719	-25.728		-1.58022	-24.1564	-26.5307	-22.0916
-1.55785	-28.8189	-31.7568	-26.0007		-1.56983	-24.2033	-26.6088	-22.141
-1.547	-29.0876	-32.0379	-26.2712		-1.55945	-24.2561	-26.6702	-22.201
-1.53614	-29.3559	-32.3178	-26.5482		-1.54906	-24.3152	-26.7266	-22.2624
-1.52529	-29.6206	-32.6074	-26.8147		-1.53867	-24.3687	-26.783	-22.2762
-1.51444	-29.8738	-32.8523	-27.0568		-1.52828	-24.4306	-26.8973	-22.3367
-1.50359	-30.1245	-33.102	-27.2969		-1.51789	-24.4991	-27.0055	-22.3372
-1.49274	-30.3745	-33.3488	-27.5461		-1.5075	-24.5737	-27.1162	-22.3333
-1.48188	-30.6077	-33.5804	-27.8014		-1.49712	-24.6567	-27.2429	-22.3524
-1.47103	-30.851	-33.8219	-28.0417		-1.48673	-24.7421	-27.3763	-22.386
-1.46018	-31.0861	-34.0423	-28.2653		-1.47634	-24.8361	-27.5193	-22.484
-1.44933	-31.3242	-34.2806	-28.5027		-1.46595	-24.9423	-27.6631	-22.554
-1.43848	-31.5613	-34.5173	-28.7344		-1.45556	-25.0598	-27.7977	-22.6241
-1.42762	-31.7908	-34.7461	-28.9635		-1.44518	-25.1793	-27.9055	-22.7082
-1.41677	-32.0218	-34.9789	-29.195		-1.43479	-25.2934	-28.0217	-22.7878
-1.40592	-32.2563	-35.2137	-29.4316		-1.4244	-25.3975	-28.1235	-22.9118
-1.39507	-32.4831	-35.4377	-29.6595		-1.41401	-25.4867	-28.2015	-23.0146
-1.38421	-32.7052	-35.6574	-29.8841		-1.40362	-25.5739	-28.2518	-23.0812
-1.37336	-32.92	-35.8768	-30.1031		-1.39323	-25.6454	-28.2762	-23.1256
-1.36251	-33.1187	-36.0678	-30.3097		-1.38285	-25.7027	-28.2958	-23.1578
-1.35166	-33.3122	-36.2468	-30.507		-1.37246	-25.7562	-28.3962	-23.1858
-1.34081	-33.495	-36.4115	-30.6827		-1.36207	-25.8041	-28.4915	-23.2081
-1.32995	-33.6711	-36.5842	-30.8566		-1.35168	-25.8372	-28.5281	-23.2129
-1.3191	-33.8281	-36.7296	-31.0059		-1.34129	-25.854	-28.5471	-23.2225
-1.30825	-33.989	-36.9137	-31.1637		-1.3309	-25.8585	-28.5651	-23.2424
-1.2974	-34.1447	-37.0656	-31.3047		-1.32052	-25.8702	-28.6166	-23.2761
-1.28654	-34.2928	-37.2449	-31.4558		-1.31013	-25.8824	-28.6445	-23.3102
-1.27569	-34.4345	-37.4245	-31.6124		-1.29974	-25.8862	-28.6296	-23.3381
-1.26484	-34.5786	-37.5693	-31.7546		-1.28935	-25.9059	-28.631	-23.3553
-1.25399	-34.721	-37.7196	-31.9115		-1.27896	-25.9235	-28.6366	-23.3661
-1.24314	-34.8645	-37.892	-32.0652		-1.26858	-25.935	-28.6645	-23.3833
-1.23228	-34.9987	-38.0381	-32.1964		-1.25819	-25.952	-28.6876	-23.4
-1.22143	-35.1172	-38.1473	-32.2925		-1.2478	-25.9682	-28.7147	-23.4097
-1.21058	-35.2335	-38.2567	-32.41		-1.23741	-25.9797	-28.7115	-23.3518
-1.19973	-35.3456	-38.3533	-32.5134		-1.22702	-25.9808	-28.727	-23.3623
-1.18887	-35.4508	-38.447	-32.6183		-1.21663	-25.9745	-28.7483	-23.2585
-1.17802	-35.549	-38.5325	-32.7085		-1.20625	-25.9577	-28.7525	-23.1902
-1.16717	-35.6518	-38.6346	-32.8014		-1.19586	-25.9277	-28.7223	-23.1691
-1.15632	-35.7445	-38.7349	-32.9046		-1.18547	-25.8745	-28.6793	-23.1147
-1.14547	-35.8287	-38.8292	-32.9961		-1.17508	-25.8202	-28.607	-23.1166
-1.13461	-35.9025	-38.9116	-33.0822		-1.16469	-25.7586	-28.5424	-23.071
-1.12376	-35.9781	-38.9962	-33.1478		-1.1543	-25.6966	-28.499	-22.987
-1.11291	-36.0661	-39.0898	-33.2341		-1.14392	-25.642	-28.5133	-22.886
-1.10206	-36.1442	-39.179	-33.3184		-1.13353	-25.5957	-28.5353	-22.8584
-1.0912	-36.22	-39.2488	-33.3983		-1.12314	-25.5591	-28.5571	-22.8159
-1.08035	-36.2953	-39.3064	-33.4797		-1.11275	-25.521	-28.5406	-22.7606
-1.0695	-36.3633	-39.3773	-33.5536		-1.10236	-25.4934	-28.4686	-22.7219
-1.05865	-36.4155	-39.4345	-33.609		-1.09198	-25.4666	-28.4511	-22.6888
-1.0478	-36.4663	-39.4914	-33.6586		-1.08159	-25.4398	-28.4367	-22.6602
-1.03694	-36.4975	-39.53	-33.676		-1.0712	-25.4155	-28.4202	-22.6168
-1.02609	-36.5237	-39.5294	-33.6814		-1.06081	-25.3889	-28.4003	-22.5824
-1.01524	-36.5341	-39.5238	-33.6985		-1.05042	-25.3542	-28.3634	-22.5461
-1.00439	-36.5499	-39.5256	-33.7064		-1.04003	-25.3193	-28.3256	-22.5139
-0.99353	-36.5543	-39.5438	-33.705		-1.02965	-25.2739	-28.2752	-22.4699
-0.98268	-36.547	-39.5477	-33.6954		-1.01926	-25.2255	-28.2285	-22.3826
-0.97183	-36.532	-39.5411	-33.6773		-1.00887	-25.1739	-28.1758	-22.3319
-0.96098	-36.506	-39.5267	-33.6469		-0.99848	-25.1043	-28.1049	-22.2633
-0.95013	-36.4817	-39.5103	-33.6205		-0.98809	-25.0355	-28.0405	-22.1969
-0.93927	-36.4482	-39.4809	-33.5839		-0.9777	-24.9657	-27.9749	-22.1197
-0.92842	-36.4164	-39.4534	-33.545		-0.96732	-24.8962	-27.9075	-22.0445
-0.91757	-36.3786	-39.4273	-33.5077		-0.95693	-24.8235	-27.8327	-21.9683
-0.90672	-36.3372	-39.3865	-33.4652		-0.94654	-24.7331	-27.7428	-21.8769
-0.89586	-36.2908	-39.3244	-33.4356		-0.93615	-24.6472	-27.654	-21.7967
-0.88501	-36.2402	-39.2549	-33.3967		-0.92576	-24.5599	-27.566	-21.7499
-0.87416	-36.181	-39.1754	-33.3346		-0.91537	-24.4547	-27.4557	-21.6477
-0.86331	-36.1154	-39.1171	-33.2598		-0.90499	-24.3561	-27.3575	-21.5486
-0.85246	-36.0468	-39.0661	-33.1804		-0.8946	-24.2461	-27.2426	-21.4433
-0.8416	-35.9652	-38.995	-33.0827		-0.88421	-24.1445	-27.1449	-21.3515
-0.83075	-35.8749	-38.9149	-32.9776		-0.87382	-24.0538	-27.0334	-21.2601
-0.8199	-35.7811	-38.8295	-32.8755		-0.86343	-23.9541	-26.9521	-21.1533
-0.80905	-35.674	-38.7347	-32.7872		-0.85305	-23.8546	-26.8338	-21.0481
-0.79819	-35.552	-38.6204	-32.6597		-0.84266	-23.7526	-26.7373	-20.9384
-0.78734	-35.4233	-38.4952	-32.525		-0.83227	-23.6432	-26.6269	-20.8242
-0.77649	-35.2701	-38.3525	-32.3723		-0.82188	-23.531	-26.5223	-20.7029
-0.76564	-35.1137	-38.2023	-32.2315		-0.81149	-23.4219	-26.4453	-20.5885
-0.75479	-34.9376	-38.0276	-32.0878		-0.8011	-23.3059	-26.3438	-20.466
-0.74393	-34.7583	-37.8505	-31.9393		-0.79072	-23.1803	-26.2148	-20.3342
-0.73308	-34.5744	-37.6611	-31.7445		-0.78033	-23.0518	-26.0849	-20.1993
-0.72223	-34.3877	-37.4715	-31.5496		-0.76994	-22.9197	-25.9514	-20.0605
-0.71138	-34.2084	-37.3053	-31.3442		-0.75955	-22.7919	-25.8228	-19.9306
-0.70053	-34.0351	-37.14	-31.131		-0.74916	-22.664	-25.6975	-19.8162
-0.68967	-33.8668	-36.9797	-30.9249		-0.73877	-22.5328	-25.5725	-19.6863
-0.67882	-33.701	-36.81	-30.7566		-0.72839	-22.4095	-25.4562	-19.5644
-0.66797	-33.5283	-36.6333	-30.5817		-0.718	-22.2878	-25.3499	-19.4404
-0.65712	-33.3515	-36.4565	-30.3618		-0.70761	-22.151	-25.2382	-19.3025
-0.64626	-33.1763	-36.2778	-30.2142		-0.69722	-22.0163	-25.1308	-19.1856
-0.63541	-32.9757	-36.0767	-30.002		-0.68683	-21.8678	-25.0218	-19.0373
-0.62456	-32.7638	-35.8609	-29.7912		-0.67645	-21.7059	-24.8407	-18.8717
-0.61371	-32.5501	-35.647	-29.5776		-0.66606	-21.5261	-24.6308	-18.6879
-0.60286	-32.3316	-35.431	-29.3659		-0.65567	-21.336	-24.4368	-18.4937
-0.592	-32.1092	-35.2146	-29.1547		-0.64528	-21.1325	-24.2458	-18.2912
-0.58115	-31.8788	-34.992	-28.9384		-0.63489	-20.9188	-24.0648	-18.0804
-0.5703	-31.6349	-34.741	-28.7096		-0.6245	-20.7003	-23.8583	-17.8688
-0.55945	-31.391	-34.5021	-28.4718		-0.61412	-20.4682	-23.5941	-17.6644
-0.54859	-31.1523	-34.2749	-28.2339		-0.60373	-20.237	-23.3615	-17.4342
-0.53774	-30.8998	-34.0351	-27.9816		-0.59334	-20.0087	-23.1166	-17.2034
-0.52689	-30.642	-33.7772	-27.7258		-0.58295	-19.7675	-22.8301	-16.9586
-0.51604	-30.3801	-33.5122	-27.4647		-0.57256	-19.5111	-22.5692	-16.6937
-0.50519	-30.1044	-33.2366	-27.1906		-0.56217	-19.2412	-22.2732	-16.4313
-0.49433	-29.8115	-32.9449	-26.9001		-0.55179	-18.9613	-22.0266	-16.1301
-0.48348	-29.5143	-32.6526	-26.6051		-0.5414	-18.6667	-21.7892	-15.8146
-0.47263	-29.2132	-32.3569	-26.3071		-0.53101	-18.3581	-21.5007	-15.5094
-0.46178	-28.9029	-32.0463	-25.9945		-0.52062	-18.033	-21.1787	-15.2188
-0.45092	-28.5887	-31.7251	-25.6785		-0.51023	-17.6987	-20.8045	-14.8818
-0.44007	-28.2584	-31.3904	-25.3468		-0.49985	-17.3553	-20.4349	-14.521
-0.42922	-27.9256	-31.0521	-25.01		-0.48946	-17.0059	-20.0737	-14.1595
-0.41837	-27.5779	-30.6962	-24.6648		-0.47907	-16.6436	-19.6938	-13.7831
-0.40752	-27.2221	-30.3298	-24.3105		-0.46868	-16.2821	-19.3055	-13.4071
-0.39666	-26.8508	-29.9567	-23.9396		-0.45829	-15.9152	-18.912	-13.0454
-0.38581	-26.4596	-29.5695	-23.548		-0.4479	-15.5444	-18.5215	-12.6796
-0.37496	-26.0681	-29.1879	-23.1647		-0.43752	-15.1673	-18.1347	-12.3078
-0.36411	-25.6696	-28.8048	-22.7749		-0.42713	-14.7962	-17.7685	-11.9502
-0.35325	-25.2698	-28.4398	-22.3802		-0.41674	-14.4238	-17.4	-11.5897
-0.3424	-24.8612	-28.0498	-21.9739		-0.40635	-14.0497	-17.0327	-11.2239
-0.33155	-24.4487	-27.6473	-21.599		-0.39596	-13.6718	-16.6653	-10.8549
-0.3207	-24.0348	-27.2396	-21.2634		-0.38557	-13.2961	-16.3036	-10.4781
-0.30985	-23.6309	-26.8323	-20.8092		-0.37519	-12.9219	-15.9445	-10.0985
-0.29899	-23.2378	-26.4879	-20.3428		-0.3648	-12.5371	-15.5716	-9.70506
-0.28814	-22.8575	-26.1191	-19.9023		-0.35441	-12.158	-15.2028	-9.31744
-0.27729	-22.499	-25.7143	-19.531		-0.34402	-11.7732	-14.8296	-8.92345
-0.26644	-22.1672	-25.4685	-19.1321		-0.33363	-11.3747	-14.4446	-8.53743
-0.25558	-21.8705	-25.3207	-18.7368		-0.32325	-10.9591	-14.0402	-8.1447
-0.24473	-21.6045	-25.1996	-18.3668		-0.31286	-10.5351	-13.6206	-7.74529
-0.23388	-21.375	-25.3297	-17.9975		-0.30247	-10.1013	-13.1711	-7.33232
-0.22303	-21.1907	-25.519	-17.6706		-0.29208	-9.64522	-12.7176	-6.87715
-0.21218	-21.0381	-25.715	-17.4764		-0.28169	-9.18605	-12.3082	-6.40941
-0.20132	-20.9148	-25.9668	-17.0445		-0.2713	-8.71241	-11.8452	-5.93052
-0.19047	-20.8115	-26.3091	-16.531		-0.26092	-8.23594	-11.3571	-5.45309
-0.17962	-20.7167	-26.6558	-16.0057		-0.25053	-7.74998	-10.8551	-4.98323
-0.16877	-20.6241	-27.0423	-15.5069		-0.24014	-7.25557	-10.3381	-4.50292
-0.15792	-20.5147	-27.4088	-14.9842		-0.22975	-6.76515	-9.82418	-3.99296
-0.14706	-20.3604	-27.8135	-14.4633		-0.21936	-6.27561	-9.36501	-3.4817
-0.13621	-20.1653	-28.0472	-13.9367		-0.20897	-5.78471	-8.91653	-2.96875
-0.12536	-19.9193	-28.2497	-13.4753		-0.19859	-5.29111	-8.42359	-2.46005
-0.11451	-19.6634	-28.3007	-13.1435		-0.1882	-4.78794	-7.92813	-1.926
-0.10365	-19.4048	-28.1449	-12.6668		-0.17781	-4.28292	-7.45207	-1.38486
-0.0928	-19.1555	-28.0322	-12.2525		-0.16742	-3.77184	-6.98992	-0.84646
-0.08195	-18.9454	-28.3812	-11.7556		-0.15703	-3.25842	-6.53089	-0.2231
-0.0711	-18.798	-28.7068	-11.1186		-0.14664	-2.74831	-6.05458	0.29708
-0.06025	-18.7115	-29.1879	-10.6213		-0.13626	-2.23091	-5.51467	0.80353
-0.04939	-18.6902	-29.7312	-10.139		-0.12587	-1.70456	-4.96181	1.37179
-0.03854	-18.6928	-30.2734	-9.52724		-0.11548	-1.17137	-4.49387	1.93423
-0.02769	-18.7696	-30.9342	-8.86391		-0.10509	-0.64058	-3.96526	2.50457
-0.01684	-18.8783	-31.5871	-8.4405		-0.0947	-0.10223	-3.64207	3.07081
-0.00598	-19.0212	-32.2373	-7.7202		-0.08432	0.43789	-3.16208	3.6282
0.00487	-19.1727	-32.8559	-7.05818		-0.07393	0.97617	-2.70435	4.1801
0.01572	-19.3157	-33.4246	-6.2674		-0.06354	1.52085	-2.15408	4.77329
0.02657	-19.4969	-33.9529	-5.84864		-0.05315	2.06652	-1.60731	5.34124
0.03742	-19.6428	-34.5481	-5.2721		-0.04276	2.62096	-1.05107	5.90974
0.04828	-19.7059	-35.1501	-0.85508		-0.03237	3.18788	-0.490212	6.48891
0.05913	-19.9752	-35.9552	-0.85508		-0.02199	3.74511	0.0809066	7.10847
0.06998	-20.0431	-36.4779	-0.85508		-0.0116	4.32604	0.549474	7.79513
0.08083	-18.6504	-36.4491	0.01127		-0.00121	4.92106	1.11432	8.44376
0.09169	-18.8633	-36.9939	0.01127		0.00918	5.47076	1.61229	9.03422
0.10254	-18.9097	-37.5343	0.17017		0.01957	6.13059	2.19786	9.91637
0.11339	-18.9166	-38.1087	0.88293		0.02996	6.629	1.67278	10.4862
0.12424	-19.3048	-38.6838	0.73831		0.04034	7.21833	1.74013	11.2466
0.13509	-18.901	-39.2174	0.35729		0.05073	7.86666	2.10984	11.8922
0.14595	-19.2424	-39.779	0.35729		0.06112	8.39829	0.588708	12.7744
0.1568	-19.6527	-40.4447	0.35729		0.07151	9.49894	0.407323	16.452
0.16765	-19.9747	-40.9783	0.35729		0.0819	8.57324	0.159804	13.1494
0.1785	-20.2402	-41.4278	0.35729		0.09228	9.09275	0.159804	13.8987
0.18936	-20.3744	-41.6806	0.35729		0.10267	9.81443	0.159804	14.765
0.20021	-20.4927	-41.9103	0.35729		0.11306	10.8847	0.159804	16.0779
0.21106	-20.2602	-41.6137	0.35729		0.12345	10.8265	-0.667813	18.5145
0.22191	-20.5875	-42.1583	0.35729		0.13384	11.4025	-0.667813	19.3581
0.23276	-20.3743	-41.8917	0.35729		0.14423	13.0942	-0.667813	21.8328

## Sheet: Fig. 2f
POPC/Chol (80:20) Lugdunin					POPC/Chol (80:20) LugduninCys4Ala
d / nm	ΔG / kJ mol-1	ΔG / kJ mol-1	ΔG / kJ mol-1		d / nm	ΔG / kJ mol-1	ΔG / kJ mol-1	ΔG / kJ mol-1
	Mean	Lower confident	Upper confident			Mean	Lower confident	Upper confident
-5.28962	-0.59561	-1.66656	1.712		-5.24888	2.09407	-1.00773	3.46616
-5.27855	1.1178	-0.235107	1.98252		-5.23781	1.05191	-1.00773	1.95372
-5.26748	-0.07403	-0.819296	1.712		-5.22675	-0.08283	-1.21959	1.74316
-5.25641	0.27655	-0.35005	1.712		-5.21568	-0.16305	-1.26756	1.74316
-5.24534	0.13951	-0.534375	1.712		-5.20461	-0.06726	-1.20698	1.74316
-5.23426	0.17894	-0.477392	1.712		-5.19355	-0.00652	-1.16789	1.74316
-5.22319	0.1988	-0.454567	1.712		-5.18248	0.08111	-1.16789	1.74316
-5.21212	0.28769	-0.339072	1.712		-5.17142	0.1194	-1.16789	1.74316
-5.20105	0.19131	-0.466855	1.712		-5.16035	0.12185	-1.16789	1.74316
-5.18998	0.17823	-0.477951	1.712		-5.14928	0.14691	-1.16789	1.74316
-5.17891	0.20117	-0.450679	1.712		-5.13822	0.17082	-1.14951	1.74316
-5.16783	0.1888	-0.469718	1.712		-5.12715	0.13433	-1.16789	1.74316
-5.15676	0.19901	-0.45423	1.712		-5.11609	0.16615	-1.15319	1.74316
-5.14569	0.20064	-0.451578	1.712		-5.10502	-0.63728	-3.31346	1.08838
-5.13462	0.22176	-0.424169	1.712		-5.09395	-0.48575	-2.7134	1.08838
-5.12355	0.82764	-0.330487	3.11157		-5.08289	-0.27843	-1.8114	1.08838
-5.11247	0.15396	-0.324322	1.13427		-5.07182	-0.03123	-0.824031	1.08838
-5.1014	-0.05045	-0.59142	1.13427		-5.06076	-0.02542	-0.795633	1.08838
-5.09033	0.04543	-0.301872	1.13427		-5.04969	0.05228	-0.622465	1.08838
-5.07926	0.00516	-0.319381	0.60903		-5.03862	-0.1976	-2.77654	0.64767
-5.06819	0.03498	-0.278	0.61772		-5.02756	-0.01679	-0.742789	0.64921
-5.05711	-0.00281	-0.425867	0.61847		-5.01649	0.07517	-0.276005	0.66027
-5.04604	-0.03492	-0.46256	0.61665		-5.00543	0.11423	-0.256822	0.65724
-5.03497	-0.03124	-0.49915	0.61539		-4.99436	0.1591	-0.234811	0.65077
-5.0239	-0.0189	-0.326145	0.61518		-4.98329	0.15427	-0.233929	0.65262
-5.01283	-0.02986	-0.329493	0.614		-4.97223	0.10615	-0.238312	0.65428
-5.00176	-0.02635	-0.315693	0.60744		-4.96116	0.08615	-0.313212	0.64451
-4.99068	-0.03076	-0.3497	0.60744		-4.9501	0.17253	-0.215957	3.04469
-4.97961	-0.01069	-0.295746	0.60744		-4.93903	0.05364	-0.947197	0.57906
-4.96854	-0.16436	-4.0271	0.32632		-4.92796	0.06959	-0.285453	0.5635
-4.95747	0.02451	-0.329833	1.50395		-4.9169	0.027	-0.786217	0.53161
-4.9464	-0.02958	-0.387126	0.38761		-4.90583	0.01552	-0.81621	0.50084
-4.93532	-0.07553	-1.5016	0.30221		-4.89477	0.04155	-0.481725	0.49704
-4.92425	-0.04835	-0.67336	0.16273		-4.8837	0.04736	-0.282186	0.44247
-4.91318	-0.03311	-0.551813	0.17055		-4.87263	0.05923	-0.210239	0.4215
-4.90211	-0.01345	-0.434179	0.1885		-4.86157	0.06543	-0.206066	0.42259
-4.89104	-0.0096	-0.37954	0.17314		-4.8505	0.05959	-0.223919	0.34853
-4.87996	0.000135112	-0.359351	0.19717		-4.83944	0.05329	-0.275552	0.25092
-4.86889	0.0218	-0.200631	0.2024		-4.82837	0.06118	-0.213478	0.2136
-4.85782	0.02472	-0.194205	0.26333		-4.8173	0.08481	-0.193388	0.3992
-4.84675	0.01729	-0.205862	0.25892		-4.80624	0.08058	-0.198769	0.38145
-4.83568	0.00833	-0.252832	0.21709		-4.79517	0.08361	-0.171394	0.25032
-4.82461	-0.00782	-0.186121	0.09887		-4.78411	0.06747	-0.231737	0.17846
-4.81353	-0.000189666	-0.15831	0.09598		-4.77304	0.04238	-0.299125	0.17444
-4.80246	-0.00917	-0.169241	0.08191		-4.76198	0.07695	-0.184328	0.21175
-4.79139	-0.01248	-0.200476	0.06724		-4.75091	0.06872	-0.278042	0.19475
-4.78032	-0.000339971	-0.146481	0.0749		-4.73984	0.09612	-0.154488	0.25433
-4.76925	0.00371	-0.129469	0.06446		-4.72878	0.1013	-0.153039	0.25311
-4.75817	0.00907	-0.120851	0.06366		-4.71771	0.09381	-0.162592	0.24688
-4.7471	0.00952	-0.186038	0.06641		-4.70665	0.08357	-0.167473	0.17164
-4.73603	0.01771	-0.139692	0.07463		-4.69558	0.0908	-0.182949	0.27598
-4.72496	0.02799	-0.113566	0.09268		-4.68451	0.07932	-0.189518	0.25132
-4.71389	0.03672	-0.0966784	0.09318		-4.67345	0.07579	-0.249033	0.16531
-4.70281	0.02887	-0.108537	0.08529		-4.66238	0.06185	-0.347035	0.1588
-4.69174	0.0252	-0.107928	0.07824		-4.65132	0.05154	-0.41586	0.15778
-4.68067	0.02547	-0.10407	0.08004		-4.64025	0.05325	-0.350186	0.15927
-4.6696	0.01976	-0.110803	0.07562		-4.62918	0.04145	-0.2466	0.15166
-4.65853	0.01764	-0.120663	0.06602		-4.61812	0.0351	-0.277164	0.14523
-4.64746	0.01291	-0.124345	0.06719		-4.60705	0.04534	-0.186778	0.14101
-4.63638	-0.01329	-0.15588	0.05219		-4.59599	0.04297	-0.151904	0.1493
-4.62531	-0.02225	-0.33634	0.03936		-4.58492	0.04815	-0.128001	0.32408
-4.61424	0.00921	-0.157339	0.04412		-4.57385	0.04081	-0.148984	0.13589
-4.60317	0.00248	-0.168797	0.05368		-4.56279	0.04105	-0.129548	0.20963
-4.5921	0.04309	-0.149925	1.19165		-4.55172	0.01927	-0.172986	0.09916
-4.58102	0.01965	-0.156515	0.06861		-4.54066	0.00969	-0.209899	0.07939
-4.56995	0.00101	-0.161401	0.05373		-4.52959	0.00172	-0.249098	0.08138
-4.55888	-0.00322	-0.155541	0.05138		-4.51852	0.00559	-0.233882	0.05964
-4.54781	-0.02096	-0.194752	0.03724		-4.50746	0.00147	-0.136784	0.03513
-4.53674	-0.03764	-0.194517	0.03081		-4.49639	0	0	0
-4.52566	-0.01939	-0.150872	0.02427		-4.48533	-0.00411	-0.140214	0.03073
-4.51459	-0.01072	-0.0828032	0.0136		-4.47426	0.00436	-0.0691453	0.0727
-4.50352	0	0	0		-4.46319	-0.00525	-0.110328	0.08561
-4.49245	-0.00143	-0.0299229	0.09599		-4.45213	0.01939	-0.151706	0.08293
-4.48138	-0.00996	-0.0348442	0.19442		-4.44106	0.01321	-0.121534	0.0756
-4.47031	0.01758	-0.0319697	0.26283		-4.43	0.01192	-0.102897	0.08104
-4.45923	0.06844	-0.0320922	1.2587		-4.41893	0.02984	-0.160803	0.1869
-4.44816	0.06594	-0.0186545	0.68681		-4.40786	0.00273	-0.271046	0.11664
-4.43709	0.03449	-0.0728758	0.57847		-4.3968	-0.01694	-0.288015	0.09572
-4.42602	0.03565	-0.108395	0.53245		-4.38573	-0.00128	-0.215627	0.16337
-4.41495	0.02942	-0.219463	0.5756		-4.37467	-0.00529	-0.211717	0.12757
-4.40387	0.03052	-0.216741	0.53245		-4.3636	-0.01306	-0.160019	0.16653
-4.3928	0.02581	-0.311085	0.50403		-4.35253	-0.00681	-0.113667	0.23148
-4.38173	0.02555	-0.469506	0.47935		-4.34147	-0.02588	-0.187549	0.1869
-4.37066	0.02558	-0.433717	0.47935		-4.3304	-0.02685	-0.123455	0.1883
-4.35959	0.02312	-0.429723	0.47935		-4.31934	-0.02008	-0.123147	0.19126
-4.34851	0.01141	-0.386369	0.48578		-4.30827	-0.0233	-0.124927	0.18757
-4.33744	-0.00644	-0.410096	0.17313		-4.2972	-0.02425	-0.0953207	0.18608
-4.32637	-0.0168	-0.47326	0.17339		-4.28614	-0.03703	-0.150853	0.1755
-4.3153	-0.03206	-0.488129	0.15869		-4.27507	-0.0496	-0.270204	0.16617
-4.30423	-0.03735	-0.48978	0.16401		-4.26401	-0.05581	-0.160994	0.17218
-4.29316	-0.04365	-0.481083	0.15065		-4.25294	-0.07762	-0.186595	0.21673
-4.28208	-0.04776	-0.483341	0.14495		-4.24187	-0.08434	-0.338531	0.12085
-4.27101	-0.06168	-0.478642	0.1393		-4.23081	-0.09302	-0.215535	0.19654
-4.25994	-0.0676	-0.478096	0.13129		-4.21974	-0.11432	-0.287884	0.09112
-4.24887	-0.08659	-0.493659	0.15259		-4.20868	-0.12347	-0.266605	0.14923
-4.2378	-0.09668	-0.49687	0.13445		-4.19761	-0.14911	-0.310871	0.13176
-4.22672	-0.1037	-0.50653	0.13045		-4.18655	-0.16163	-0.293198	0.06003
-4.21565	-0.1268	-0.532331	0.12206		-4.17548	-0.18415	-0.309106	0.2093
-4.20458	-0.14356	-0.550104	0.11094		-4.16441	-0.21195	-0.386742	0.13282
-4.19351	-0.16614	-0.574693	0.08936		-4.15335	-0.26171	-0.585345	-0.02777
-4.18244	-0.18357	-0.594266	0.07255		-4.14228	-0.30641	-0.604909	-0.0529
-4.17136	-0.21331	-0.706652	0.0519		-4.13122	-0.34383	-0.762691	-0.10794
-4.16029	-0.23691	-0.733047	0.0249		-4.12015	-0.40572	-0.835129	-0.17034
-4.14922	-0.26868	-0.763841	0.03236		-4.10908	-0.43845	-0.833282	-0.15534
-4.13815	-0.31267	-0.82023	-0.03395		-4.09802	-0.49597	-0.910577	-0.20374
-4.12708	-0.34803	-0.826617	0.21035		-4.08695	-0.56888	-1.00468	-0.26388
-4.11601	-0.40486	-0.912106	0.10995		-4.07589	-0.65364	-1.12103	-0.39839
-4.10493	-0.43732	-0.941724	-0.05833		-4.06482	-0.68151	-1.12741	-0.23304
-4.09386	-0.49394	-1.00894	-0.12653		-4.05375	-0.75234	-1.21059	-0.30196
-4.08279	-0.54692	-1.04539	-0.10504		-4.04269	-0.85036	-1.31307	-0.42724
-4.07172	-0.61227	-1.10294	-0.15488		-4.03162	-0.94851	-1.40086	-0.56773
-4.06065	-0.67784	-1.17841	-0.17936		-4.02056	-1.0348	-1.49984	-0.62065
-4.04957	-0.7526	-1.25656	-0.2658		-4.00949	-1.14082	-1.59922	-0.72573
-4.0385	-0.83586	-1.34303	-0.30475		-3.99842	-1.24531	-1.7025	-0.83045
-4.02743	-0.90282	-1.42064	-0.2806		-3.98736	-1.36269	-1.96532	-0.96271
-4.01636	-0.97956	-1.51245	-0.3585		-3.97629	-1.48173	-2.09602	-1.11009
-4.00529	-1.07177	-1.61889	-0.43618		-3.96523	-1.60297	-2.23185	-1.22448
-3.99421	-1.19298	-1.73434	-0.61486		-3.95416	-1.72356	-2.33944	-1.26457
-3.98314	-1.31603	-2.18657	-0.71958		-3.94309	-1.83955	-2.41214	-1.34992
-3.97207	-1.45589	-2.28886	-0.84297		-3.93203	-2.01971	-2.58513	-1.61397
-3.961	-1.56277	-2.20575	-0.89447		-3.92096	-2.16225	-2.7177	-1.75196
-3.94993	-1.7121	-2.36414	-1.0209		-3.9099	-2.29558	-2.84925	-1.88387
-3.93886	-1.83933	-2.47686	-1.17104		-3.89883	-2.44335	-3.00412	-1.91702
-3.92778	-2.004	-2.67295	-1.33354		-3.88776	-2.60761	-3.17045	-2.18379
-3.91671	-2.14407	-2.79592	-1.55903		-3.8767	-2.7603	-3.32265	-2.20018
-3.90564	-2.30828	-3.03243	-1.74572		-3.86563	-2.91031	-3.46089	-2.34552
-3.89457	-2.45038	-3.09599	-1.77161		-3.85457	-3.05718	-3.62011	-2.39018
-3.8835	-2.62301	-3.28695	-1.72298		-3.8435	-3.24148	-3.7825	-2.68189
-3.87242	-2.778	-3.57879	-1.83301		-3.83243	-3.37961	-3.94851	-2.77208
-3.86135	-2.97077	-3.78924	-2.14233		-3.82137	-3.54816	-4.11084	-2.96418
-3.85028	-3.14988	-4.04139	-2.10567		-3.8103	-3.73312	-4.2782	-3.14294
-3.83921	-3.29514	-4.14135	-2.09573		-3.79924	-3.89939	-4.43724	-3.33241
-3.82814	-3.48083	-4.36109	-2.29153		-3.78817	-4.10023	-4.63707	-3.5276
-3.81706	-3.64266	-4.52595	-2.47079		-3.7771	-4.28904	-4.81247	-3.71126
-3.80599	-3.81556	-4.69741	-2.62176		-3.76604	-4.47092	-4.9919	-3.897
-3.79492	-4.00771	-4.89358	-2.89166		-3.75497	-4.66487	-5.22044	-4.0802
-3.78385	-4.18417	-5.06885	-3.06874		-3.74391	-4.84561	-5.48222	-4.25924
-3.77278	-4.39497	-5.26619	-3.50183		-3.73284	-5.03309	-5.58676	-4.45764
-3.76171	-4.61276	-5.50824	-3.87505		-3.72177	-5.18929	-5.73281	-4.63709
-3.75063	-4.79644	-5.70221	-4.04832		-3.71071	-5.37512	-5.9159	-4.8238
-3.73956	-4.96139	-5.85727	-4.21113		-3.69964	-5.55687	-6.0947	-5.00581
-3.72849	-5.14676	-6.05389	-4.40007		-3.68858	-5.75942	-6.29698	-5.20516
-3.71742	-5.32327	-6.21761	-4.58091		-3.67751	-5.94101	-6.47808	-5.38419
-3.70635	-5.50381	-6.39818	-4.77023		-3.66645	-6.12933	-6.72784	-5.55581
-3.69527	-5.67647	-6.57992	-4.68156		-3.65538	-6.32005	-7.07896	-5.73284
-3.6842	-5.86042	-6.76338	-4.94112		-3.64431	-6.47468	-7.14166	-5.91157
-3.67313	-6.03687	-6.94148	-5.26213		-3.63325	-6.61713	-7.3013	-5.98823
-3.66206	-6.2057	-7.11701	-5.21882		-3.62218	-6.83319	-7.54017	-6.26274
-3.65099	-6.41051	-7.31781	-5.67427		-3.61112	-7.03016	-7.89114	-6.44082
-3.63991	-6.59058	-7.49801	-5.85524		-3.60005	-7.19832	-8.08926	-6.60971
-3.62884	-6.76325	-7.67116	-6.02844		-3.58898	-7.34567	-8.28185	-6.72494
-3.61777	-6.92705	-7.83736	-6.19417		-3.57792	-7.51986	-8.6174	-6.83139
-3.6067	-7.08902	-8.00371	-6.36363		-3.56685	-7.73837	-9.33371	-7.09253
-3.59563	-7.26143	-8.17638	-6.53675		-3.55579	-7.9184	-9.2977	-7.26651
-3.58455	-7.42941	-8.34402	-6.70051		-3.54472	-8.03842	-9.24395	-7.40921
-3.57348	-7.5904	-8.50281	-6.8604		-3.53365	-8.15368	-9.32085	-7.52635
-3.56241	-7.7578	-8.66596	-7.024		-3.52259	-8.28553	-9.37691	-7.65674
-3.55134	-7.92807	-8.83537	-7.19126		-3.51152	-8.43247	-9.53918	-7.80982
-3.54027	-8.09945	-9.04027	-7.35733		-3.50046	-8.57702	-9.65912	-7.93539
-3.5292	-8.27256	-9.23463	-7.51933		-3.48939	-8.71691	-9.774	-8.04387
-3.51812	-8.41787	-9.38394	-7.62809		-3.47832	-8.85255	-9.90221	-8.16977
-3.50705	-8.57442	-9.53509	-7.82449		-3.46726	-9.00808	-10.1749	-8.28992
-3.49598	-8.73819	-9.68382	-7.98831		-3.45619	-9.14934	-10.2906	-8.41332
-3.48491	-8.89548	-9.93665	-8.15045		-3.44513	-9.27237	-10.4232	-8.53744
-3.47384	-9.04283	-10.0872	-8.2997		-3.43406	-9.35108	-10.455	-8.6278
-3.46276	-9.17614	-10.2875	-8.41384		-3.42299	-9.44868	-10.5575	-8.72232
-3.45169	-9.32175	-10.4399	-8.57049		-3.41193	-9.56753	-10.6788	-8.82888
-3.44062	-9.46427	-10.6303	-8.70823		-3.40086	-9.6739	-10.802	-8.92863
-3.42955	-9.58778	-10.7053	-8.83913		-3.3898	-9.76289	-10.8718	-9.02981
-3.41848	-9.69541	-10.8214	-8.93849		-3.37873	-9.85269	-10.94	-9.12336
-3.4074	-9.81413	-10.9343	-9.07293		-3.36766	-9.93527	-11.0298	-9.2006
-3.39633	-9.91805	-10.9802	-9.01362		-3.3566	-10.0173	-11.1192	-9.27471
-3.38526	-9.99013	-11.0759	-9.05799		-3.34553	-10.099	-11.2011	-9.27009
-3.37419	-10.1678	-11.2573	-9.38509		-3.33447	-10.171	-11.269	-9.439
-3.36312	-10.2538	-11.2647	-9.45066		-3.3234	-10.2581	-11.4247	-9.52008
-3.35205	-10.3509	-11.4261	-9.51938		-3.31233	-10.2958	-11.4103	-9.57641
-3.34097	-10.4376	-11.511	-9.59492		-3.30127	-10.363	-11.4816	-9.65022
-3.3299	-10.524	-11.556	-9.67756		-3.2902	-10.398	-11.5195	-9.68194
-3.31883	-10.6033	-11.6121	-9.72999		-3.27914	-10.4449	-11.5544	-9.72765
-3.30776	-10.6792	-11.7429	-9.81066		-3.26807	-10.483	-11.5848	-9.73838
-3.29669	-10.7447	-11.8021	-9.86591		-3.257	-10.5129	-11.6255	-9.7509
-3.28561	-10.8064	-11.857	-9.91949		-3.24594	-10.5458	-11.69	-9.76123
-3.27454	-10.8611	-11.9085	-9.98234		-3.23487	-10.5623	-11.6971	-9.77758
-3.26347	-10.904	-11.9489	-10.0211		-3.22381	-10.5631	-11.7034	-9.74775
-3.2524	-10.9619	-11.9913	-10.067		-3.21274	-10.5806	-11.7091	-9.79158
-3.24133	-11.0038	-12.0319	-10.1123		-3.20167	-10.5437	-11.7145	-9.72847
-3.23025	-11.0448	-12.0658	-10.1508		-3.19061	-10.5515	-11.7066	-9.71516
-3.21918	-11.0777	-12.0915	-10.1887		-3.17954	-10.5611	-11.7853	-9.72466
-3.20811	-11.1102	-12.1183	-10.2248		-3.16848	-10.5542	-11.7913	-9.71979
-3.19704	-11.1462	-12.1471	-10.266		-3.15741	-10.564	-12.0153	-9.71664
-3.18597	-11.1831	-12.1673	-10.3056		-3.14634	-10.6248	-12.1777	-9.73292
-3.1749	-11.208	-12.1877	-10.3314		-3.13528	-10.6506	-12.395	-9.75826
-3.16382	-11.2267	-12.198	-10.343		-3.12421	-10.6232	-12.1813	-9.75819
-3.15275	-11.2531	-12.3491	-10.3623		-3.11315	-10.6078	-12.035	-9.76224
-3.14168	-11.2825	-12.329	-10.3967		-3.10208	-10.5411	-11.7963	-9.61476
-3.13061	-11.2926	-12.3882	-10.4108		-3.09102	-10.5336	-11.8037	-9.62053
-3.11954	-11.2477	-12.2617	-10.3986		-3.07995	-10.5304	-11.8175	-9.57401
-3.10846	-11.2398	-12.2571	-10.3879		-3.06888	-10.5063	-11.7905	-9.60773
-3.09739	-11.2339	-12.2478	-10.3858		-3.05782	-10.4644	-11.7472	-9.50493
-3.08632	-11.2344	-12.2375	-10.3797		-3.04675	-10.4279	-11.6995	-9.49535
-3.07525	-11.2233	-12.222	-10.3678		-3.03569	-10.3875	-11.7333	-9.49116
-3.06418	-11.2071	-12.2028	-10.3557		-3.02462	-10.343	-11.6432	-9.44674
-3.0531	-11.1928	-12.1903	-10.3415		-3.01355	-10.2952	-11.5927	-9.39396
-3.04203	-11.1632	-12.2348	-10.3075		-3.00249	-10.2185	-11.541	-9.2141
-3.03096	-11.1471	-12.2712	-10.2564		-2.99142	-10.1434	-11.4674	-9.14133
-3.01989	-11.0996	-12.2819	-10.2052		-2.98036	-10.073	-11.3905	-9.06439
-3.00882	-11.0533	-12.2271	-10.1541		-2.96929	-10.0073	-11.3227	-8.99477
-2.99775	-10.9966	-12.1176	-10.1043		-2.95822	-9.93052	-11.241	-8.98076
-2.98667	-10.9398	-12.0564	-10.0498		-2.94716	-9.85347	-11.1575	-8.9063
-2.9756	-10.8767	-11.9979	-9.98698		-2.93609	-9.77738	-11.0754	-8.81647
-2.96453	-10.8116	-11.9193	-9.92244		-2.92503	-9.69406	-10.9906	-8.73217
-2.95346	-10.7341	-11.8215	-9.835		-2.91396	-9.61094	-10.9087	-8.66217
-2.94239	-10.6553	-11.7289	-9.75263		-2.90289	-9.53309	-10.818	-8.6018
-2.93131	-10.5678	-11.6388	-9.64788		-2.89183	-9.48851	-10.7739	-8.56538
-2.92024	-10.4761	-11.5424	-9.54546		-2.88076	-9.45065	-10.7504	-8.53738
-2.90917	-10.385	-11.4498	-9.44121		-2.8697	-9.42323	-10.7297	-8.50021
-2.8981	-10.2786	-11.3403	-9.3364		-2.85863	-9.41592	-10.7283	-8.45468
-2.88703	-10.1678	-11.2249	-9.21209		-2.84756	-9.39609	-10.715	-8.41391
-2.87595	-10.0502	-11.1055	-9.10332		-2.8365	-9.39921	-10.7383	-8.39652
-2.86488	-9.93597	-10.9952	-9.02618		-2.82543	-9.40173	-10.7531	-8.398
-2.85381	-9.81673	-10.889	-8.91716		-2.81437	-9.39701	-10.7671	-8.40459
-2.84274	-9.7012	-10.755	-8.83102		-2.8033	-9.3935	-10.7851	-8.39222
-2.83167	-9.59773	-10.6553	-8.76109		-2.79223	-9.39034	-10.7861	-8.35316
-2.8206	-9.51701	-10.5751	-8.65273		-2.78117	-9.38835	-10.7862	-8.33317
-2.80952	-9.44951	-10.5302	-8.60542		-2.7701	-9.3867	-10.7782	-8.25777
-2.79845	-9.4071	-10.5161	-8.51547		-2.75904	-9.39278	-10.769	-8.16345
-2.78738	-9.38135	-10.5226	-8.38065		-2.74797	-9.40107	-10.8012	-8.06967
-2.77631	-9.37714	-10.5212	-8.29434		-2.7369	-9.42201	-10.8761	-8.05318
-2.76524	-9.39209	-10.5249	-8.2625		-2.72584	-9.44856	-10.9346	-8.04907
-2.75416	-9.41534	-10.5539	-8.22542		-2.71477	-9.49477	-10.9583	-8.07848
-2.74309	-9.44715	-10.5977	-8.20612		-2.70371	-9.55328	-11.0314	-8.10937
-2.73202	-9.47127	-10.6337	-8.18439		-2.69264	-9.6364	-11.1239	-8.17697
-2.72095	-9.50337	-10.6771	-8.19788		-2.68157	-9.74059	-11.2428	-8.28781
-2.70988	-9.54795	-10.7585	-8.25271		-2.67051	-9.84963	-11.3396	-8.4044
-2.6988	-9.60175	-10.831	-8.31165		-2.65944	-9.97214	-11.4594	-8.55051
-2.68773	-9.66998	-10.9261	-8.37553		-2.64838	-10.0904	-11.58	-8.68177
-2.67666	-9.76065	-11.0177	-8.46461		-2.63731	-10.2136	-11.7144	-8.81045
-2.66559	-9.8591	-11.1133	-8.56725		-2.62624	-10.3301	-11.8351	-8.92894
-2.65452	-9.96323	-11.2254	-8.67278		-2.61518	-10.4388	-11.9414	-9.04684
-2.64345	-10.0827	-11.2573	-8.8001		-2.60411	-10.5486	-12.0131	-9.14841
-2.63237	-10.1967	-11.3877	-8.94337		-2.59305	-10.6548	-12.1041	-9.23571
-2.6213	-10.3178	-11.5091	-9.0786		-2.58198	-10.7567	-12.2107	-9.29118
-2.61023	-10.4359	-11.5786	-9.22265		-2.57092	-10.8368	-12.2737	-9.32701
-2.59916	-10.5642	-11.6784	-9.35014		-2.55985	-10.9344	-12.3867	-9.3884
-2.58809	-10.6984	-11.8039	-9.49323		-2.54878	-11.0187	-12.4788	-9.45562
-2.57701	-10.8211	-11.9101	-9.58513		-2.53772	-11.0982	-12.5677	-9.51671
-2.56594	-10.9571	-12.0877	-9.68614		-2.52665	-11.1854	-12.6718	-9.53956
-2.55487	-11.1065	-12.2809	-9.86817		-2.51559	-11.2683	-12.7807	-9.5772
-2.5438	-11.2707	-12.3915	-10.0086		-2.50452	-11.3667	-12.9221	-9.63145
-2.53273	-11.4663	-12.5833	-10.1848		-2.49345	-11.4725	-13.0372	-9.70444
-2.52165	-11.6285	-12.7449	-10.3163		-2.48239	-11.5829	-13.1394	-9.82048
-2.51058	-11.7964	-12.9331	-10.4559		-2.47132	-11.7028	-13.3616	-9.926
-2.49951	-11.9588	-13.0295	-10.6545		-2.46026	-11.8541	-13.6456	-10.0477
-2.48844	-12.138	-13.1637	-10.8324		-2.44919	-12.0346	-13.9565	-10.2363
-2.47737	-12.3283	-13.4168	-11.0099		-2.43812	-12.2238	-14.2146	-10.3859
-2.4663	-12.5114	-13.6	-11.2131		-2.42706	-12.4519	-14.5354	-10.5204
-2.45522	-12.7097	-13.8093	-11.4145		-2.41599	-12.6983	-14.8732	-10.8298
-2.44415	-12.9065	-14.0142	-11.6166		-2.40493	-12.9345	-15.2244	-11.016
-2.43308	-13.1105	-14.2246	-11.814		-2.39386	-13.1852	-15.568	-11.2999
-2.42201	-13.3214	-14.4409	-12.0103		-2.38279	-13.4335	-15.9014	-11.5258
-2.41094	-13.5266	-14.6563	-12.1991		-2.37173	-13.6712	-16.2502	-11.6481
-2.39986	-13.7317	-14.8701	-12.3929		-2.36066	-13.9033	-16.5794	-11.7667
-2.38879	-13.936	-15.066	-12.5829		-2.3496	-14.1294	-16.8934	-11.891
-2.37772	-14.1343	-15.2299	-12.7971		-2.33853	-14.3539	-17.1924	-12.0579
-2.36665	-14.3223	-15.4139	-13.0104		-2.32746	-14.579	-17.4788	-12.2737
-2.35558	-14.5051	-15.5893	-13.1784		-2.3164	-14.7996	-17.7502	-12.4803
-2.3445	-14.6753	-15.7636	-13.3515		-2.30533	-15.0148	-17.9859	-12.7069
-2.33343	-14.8411	-15.9181	-13.5183		-2.29427	-15.2194	-18.2096	-12.9087
-2.32236	-15.0014	-16.06	-13.6783		-2.2832	-15.4339	-18.4153	-13.1137
-2.31129	-15.1598	-16.2153	-13.8461		-2.27213	-15.6429	-18.5835	-13.308
-2.30022	-15.3222	-16.4106	-13.986		-2.26107	-15.8488	-18.7628	-13.5185
-2.28915	-15.4912	-16.5955	-14.1293		-2.25	-16.0533	-18.9566	-13.6944
-2.27807	-15.6659	-16.7919	-14.2793		-2.23894	-16.2501	-19.1092	-13.8733
-2.267	-15.8384	-16.9946	-14.4237		-2.22787	-16.4536	-19.2829	-14.0684
-2.25593	-16.0087	-17.1968	-14.5753		-2.2168	-16.6544	-19.4485	-14.2834
-2.24486	-16.1941	-17.4034	-14.7631		-2.20574	-16.8486	-19.6111	-14.4833
-2.23379	-16.3797	-17.6064	-14.9486		-2.19467	-17.0384	-19.78	-14.6837
-2.22271	-16.5582	-17.7979	-15.1233		-2.18361	-17.2182	-19.9523	-14.8578
-2.21164	-16.7502	-17.9914	-15.3062		-2.17254	-17.4046	-20.1496	-15.0409
-2.20057	-16.954	-18.1889	-15.4944		-2.16147	-17.5886	-20.3457	-15.2276
-2.1895	-17.1627	-18.4055	-15.7034		-2.15041	-17.7689	-20.5417	-15.4121
-2.17843	-17.3785	-18.6122	-15.9393		-2.13934	-17.9497	-20.7586	-15.5927
-2.16735	-17.6105	-18.821	-16.1977		-2.12828	-18.1184	-20.9341	-15.7387
-2.15628	-17.8533	-19.0622	-16.4697		-2.11721	-18.2946	-21.1059	-15.891
-2.14521	-18.0976	-19.3002	-16.696		-2.10614	-18.4508	-21.2607	-16.0309
-2.13414	-18.3515	-19.5724	-16.8837		-2.09508	-18.6132	-21.4522	-16.191
-2.12307	-18.5897	-19.8329	-17.0992		-2.08401	-18.7615	-21.6215	-16.3459
-2.11199	-18.8158	-20.0717	-17.2845		-2.07295	-18.9023	-21.7733	-16.5021
-2.10092	-19.0128	-20.3177	-17.4206		-2.06188	-19.0486	-21.9292	-16.6724
-2.08985	-19.1953	-20.5224	-17.5106		-2.05081	-19.1884	-22.0692	-16.8047
-2.07878	-19.3578	-20.7232	-17.6222		-2.03975	-19.3355	-22.214	-16.9527
-2.06771	-19.4927	-20.8638	-17.7264		-2.02868	-19.4781	-22.3422	-17.0952
-2.05664	-19.6019	-20.9908	-17.8114		-2.01762	-19.6112	-22.4905	-17.2388
-2.04556	-19.706	-21.1038	-17.9085		-2.00655	-19.7444	-22.6414	-17.3835
-2.03449	-19.8043	-21.2282	-18.0168		-1.99549	-19.8635	-22.7715	-17.4992
-2.02342	-19.9034	-21.3408	-18.1113		-1.98442	-19.9778	-22.8901	-17.6168
-2.01235	-20.0073	-21.4502	-18.247		-1.97335	-20.0843	-23.0008	-17.7129
-2.00128	-20.127	-21.6161	-18.3815		-1.96229	-20.1793	-23.1011	-17.8084
-1.9902	-20.249	-21.7642	-18.4936		-1.95122	-20.262	-23.1976	-17.8742
-1.97913	-20.3997	-21.9298	-18.6227		-1.94016	-20.3307	-23.275	-17.9344
-1.96806	-20.5733	-22.155	-18.788		-1.92909	-20.3943	-23.3426	-18.0192
-1.95699	-20.7726	-22.3671	-19.0113		-1.91802	-20.444	-23.3906	-18.0757
-1.94592	-20.9889	-22.6102	-19.2503		-1.90696	-20.4825	-23.4213	-18.1061
-1.93484	-21.2145	-22.857	-19.4684		-1.89589	-20.5151	-23.4606	-18.1334
-1.92377	-21.4267	-23.0662	-19.6111		-1.88483	-20.5512	-23.5066	-18.1432
-1.9127	-21.6318	-23.2905	-19.7954		-1.87376	-20.5896	-23.5354	-18.1734
-1.90163	-21.8065	-23.4962	-19.9728		-1.86269	-20.6241	-23.5586	-18.1933
-1.89056	-21.9545	-23.6571	-20.0761		-1.85163	-20.6632	-23.6094	-18.2249
-1.87949	-22.094	-23.8125	-20.1596		-1.84056	-20.715	-23.6462	-18.2551
-1.86841	-22.2282	-23.9941	-20.2623		-1.8295	-20.7724	-23.6918	-18.3102
-1.85734	-22.3565	-24.1806	-20.3971		-1.81843	-20.8271	-23.7485	-18.3697
-1.84627	-22.4895	-24.3065	-20.4888		-1.80736	-20.8906	-23.8119	-18.4495
-1.8352	-22.6279	-24.4741	-20.5977		-1.7963	-20.9587	-23.882	-18.5246
-1.82413	-22.7801	-24.6335	-20.6937		-1.78523	-21.0212	-23.9488	-18.5946
-1.81305	-22.9525	-24.8076	-20.8086		-1.77417	-21.0785	-24.0084	-18.6574
-1.80198	-23.1358	-25.0161	-20.9533		-1.7631	-21.1329	-24.0737	-18.7153
-1.79091	-23.3338	-25.2191	-21.0955		-1.75203	-21.178	-24.1224	-18.7641
-1.77984	-23.5422	-25.4337	-21.2715		-1.74097	-21.2295	-24.178	-18.8178
-1.76877	-23.7472	-25.6015	-21.4486		-1.7299	-21.2739	-24.2209	-18.8606
-1.75769	-23.9539	-25.8032	-21.6433		-1.71884	-21.3075	-24.2527	-18.8917
-1.74662	-24.1622	-26.0358	-21.8616		-1.70777	-21.3425	-24.2819	-18.9225
-1.73555	-24.3714	-26.2726	-22.0644		-1.6967	-21.3598	-24.2915	-18.9333
-1.72448	-24.5763	-26.4847	-22.2519		-1.68564	-21.3724	-24.3029	-18.9448
-1.71341	-24.7771	-26.6915	-22.4345		-1.67457	-21.3743	-24.3039	-18.9449
-1.70234	-24.993	-26.9147	-22.6421		-1.66351	-21.3676	-24.2917	-18.931
-1.69126	-25.2102	-27.1625	-22.8528		-1.65244	-21.3633	-24.2792	-18.9194
-1.68019	-25.4423	-27.4175	-23.0854		-1.64137	-21.3759	-24.2904	-18.9282
-1.66912	-25.6901	-27.6964	-23.3372		-1.63031	-21.4096	-24.3096	-18.9521
-1.65805	-25.9488	-27.9796	-23.6043		-1.61924	-21.4583	-24.3496	-18.9867
-1.64698	-26.2074	-28.2407	-23.8802		-1.60818	-21.5119	-24.4172	-19.0558
-1.6359	-26.4736	-28.4921	-24.1632		-1.59711	-21.5741	-24.4899	-19.1459
-1.62483	-26.712	-28.7235	-24.418		-1.58604	-21.628	-24.5406	-19.185
-1.61376	-26.9504	-28.9915	-24.6271		-1.57498	-21.691	-24.5931	-19.2049
-1.60269	-27.1862	-29.2638	-24.8915		-1.56391	-21.7418	-24.6354	-19.2212
-1.59162	-27.4042	-29.5159	-25.0946		-1.55285	-21.7912	-24.681	-19.2641
-1.58054	-27.6008	-29.7385	-25.2217		-1.54178	-21.8367	-24.7539	-19.2811
-1.56947	-27.7759	-29.9273	-25.3815		-1.53071	-21.877	-24.7872	-19.277
-1.5584	-27.931	-30.1203	-25.4983		-1.51965	-21.927	-24.8298	-19.2866
-1.54733	-28.0719	-30.3289	-25.6261		-1.50858	-21.9594	-24.8617	-19.3179
-1.53626	-28.1973	-30.4986	-25.7203		-1.49752	-21.9781	-24.8766	-19.3003
-1.52519	-28.3287	-30.6328	-25.8221		-1.48645	-21.9866	-24.9176	-19.3341
-1.51411	-28.4526	-30.7494	-25.9627		-1.47538	-21.9678	-24.9308	-19.2956
-1.50304	-28.5615	-30.8255	-26.086		-1.46432	-21.917	-24.9112	-19.2103
-1.49197	-28.6805	-30.9156	-26.2216		-1.45325	-21.8313	-24.8762	-19.1554
-1.4809	-28.7873	-31.0404	-26.3399		-1.44219	-21.7017	-24.7934	-19.0225
-1.46983	-28.8999	-31.1721	-26.4362		-1.43112	-21.5316	-24.6618	-18.8426
-1.45875	-29.0138	-31.2738	-26.5288		-1.42006	-21.34	-24.4497	-18.6566
-1.44768	-29.1352	-31.4117	-26.6444		-1.40899	-21.1372	-24.2337	-18.4573
-1.43661	-29.2567	-31.5479	-26.7503		-1.39792	-20.9264	-24.009	-18.2592
-1.42554	-29.3829	-31.6783	-26.8732		-1.38686	-20.7066	-23.7819	-18.0447
-1.41447	-29.5007	-31.7857	-26.9932		-1.37579	-20.4935	-23.5669	-17.8512
-1.40339	-29.6212	-31.926	-27.0983		-1.36473	-20.2785	-23.3425	-17.6726
-1.39232	-29.7286	-32.0347	-27.1906		-1.35366	-20.0776	-23.1469	-17.4851
-1.38125	-29.8123	-32.11	-27.2687		-1.34259	-19.8809	-23.0044	-17.2213
-1.37018	-29.8875	-32.1777	-27.3655		-1.33153	-19.6971	-22.8415	-16.9786
-1.35911	-29.9486	-32.229	-27.4291		-1.32046	-19.5516	-22.7974	-16.8337
-1.34804	-30.003	-32.2749	-27.4945		-1.3094	-19.4298	-22.7819	-16.7418
-1.33696	-30.0563	-32.3202	-27.5626		-1.29833	-19.3624	-22.7475	-16.6353
-1.32589	-30.1155	-32.4082	-27.6411		-1.28726	-19.3081	-22.653	-16.5394
-1.31482	-30.1724	-32.4904	-27.6931		-1.2762	-19.2907	-22.6849	-16.4655
-1.30375	-30.2356	-32.61	-27.6983		-1.26513	-19.297	-22.7307	-16.4561
-1.29268	-30.3013	-32.7307	-27.7486		-1.25407	-19.2981	-22.7573	-16.4265
-1.2816	-30.368	-32.8235	-27.7815		-1.243	-19.3011	-22.7807	-16.3781
-1.27053	-30.4331	-32.9064	-27.898		-1.23193	-19.2913	-22.7859	-16.3222
-1.25946	-30.4932	-32.9924	-27.9919		-1.22087	-19.2684	-22.7725	-16.2872
-1.24839	-30.5481	-33.0779	-28.0064		-1.2098	-19.2331	-22.7442	-16.2483
-1.23732	-30.6006	-33.1589	-28.042		-1.19874	-19.1857	-22.7047	-16.2018
-1.22624	-30.6502	-33.2238	-28.0834		-1.18767	-19.1237	-22.6511	-16.1133
-1.21517	-30.682	-33.2733	-28.114		-1.1766	-19.0498	-22.588	-16.0041
-1.2041	-30.7267	-33.3244	-28.161		-1.16554	-18.9677	-22.5113	-15.8903
-1.19303	-30.7658	-33.3691	-28.1991		-1.15447	-18.8639	-22.4068	-15.7971
-1.18196	-30.805	-33.4145	-28.2359		-1.14341	-18.7643	-22.3013	-15.6945
-1.17089	-30.8441	-33.4619	-28.2681		-1.13234	-18.6566	-22.2431	-15.5842
-1.15981	-30.8674	-33.4973	-28.2408		-1.12127	-18.5331	-22.1304	-15.4704
-1.14874	-30.8858	-33.5118	-28.242		-1.11021	-18.4115	-21.9969	-15.346
-1.13767	-30.9029	-33.5245	-28.2473		-1.09914	-18.284	-21.8627	-15.1803
-1.1266	-30.9081	-33.523	-28.2605		-1.08808	-18.143	-21.7226	-15.0372
-1.11553	-30.9076	-33.5228	-28.2576		-1.07701	-18.0084	-21.588	-14.8969
-1.10445	-30.8904	-33.5104	-28.2333		-1.06594	-17.8624	-21.4099	-14.7467
-1.09338	-30.8702	-33.4914	-28.2179		-1.05488	-17.7166	-21.2212	-14.6245
-1.08231	-30.8424	-33.459	-28.1926		-1.04381	-17.5783	-21.0608	-14.4537
-1.07124	-30.7993	-33.4053	-28.1534		-1.03275	-17.4377	-20.9111	-14.2833
-1.06017	-30.7449	-33.335	-28.098		-1.02168	-17.311	-20.7877	-14.1668
-1.04909	-30.6658	-33.2612	-28.0135		-1.01061	-17.1862	-20.6583	-14.0603
-1.03802	-30.5605	-33.1754	-27.9084		-0.99955	-17.0568	-20.5515	-13.9172
-1.02695	-30.4357	-33.0613	-27.7803		-0.98848	-16.9307	-20.4252	-13.7907
-1.01588	-30.2905	-32.9232	-27.6241		-0.97742	-16.7916	-20.2926	-13.6563
-1.00481	-30.1297	-32.76	-27.4566		-0.96635	-16.6483	-20.1646	-13.5192
-0.99373	-29.9698	-32.588	-27.2836		-0.95528	-16.5148	-20.0522	-13.4024
-0.98266	-29.8006	-32.4009	-27.0957		-0.94422	-16.3748	-19.9325	-13.2864
-0.97159	-29.6372	-32.2165	-26.9263		-0.93315	-16.2263	-19.7762	-13.1391
-0.96052	-29.4807	-32.0376	-26.7648		-0.92209	-16.0681	-19.607	-12.9793
-0.94945	-29.3287	-31.8607	-26.598		-0.91102	-15.9029	-19.4499	-12.8127
-0.93838	-29.1783	-31.6827	-26.4432		-0.89995	-15.7243	-19.2898	-12.6392
-0.9273	-29.024	-31.549	-26.2857		-0.88889	-15.5386	-19.1278	-12.4386
-0.91623	-28.8792	-31.4122	-26.1544		-0.87782	-15.3372	-18.9608	-12.1851
-0.90516	-28.7362	-31.3191	-26.0317		-0.86676	-15.1275	-18.7849	-11.9708
-0.89409	-28.5949	-31.2186	-25.883		-0.85569	-14.9154	-18.5811	-11.7519
-0.88302	-28.4644	-31.1213	-25.7574		-0.84462	-14.6916	-18.3563	-11.5105
-0.87194	-28.3135	-30.9996	-25.6377		-0.83356	-14.4659	-18.1285	-11.2711
-0.86087	-28.161	-30.8414	-25.518		-0.82249	-14.2171	-17.8628	-11.0385
-0.8498	-28.0014	-30.6699	-25.367		-0.81143	-13.9643	-17.6248	-10.7988
-0.83873	-27.8241	-30.4751	-25.1926		-0.80036	-13.7116	-17.3865	-10.5415
-0.82766	-27.6379	-30.283	-24.999		-0.7893	-13.4538	-17.1297	-10.2574
-0.81658	-27.4338	-30.0753	-24.7796		-0.77823	-13.1973	-16.8671	-9.95737
-0.80551	-27.2004	-29.8372	-24.5354		-0.76716	-12.9306	-16.605	-9.67253
-0.79444	-26.9615	-29.5913	-24.306		-0.7561	-12.6622	-16.347	-9.41401
-0.78337	-26.7145	-29.3303	-24.0545		-0.74503	-12.3833	-16.0754	-9.14852
-0.7723	-26.4624	-29.0829	-23.785		-0.73397	-12.1004	-15.7927	-8.87664
-0.76123	-26.2133	-28.8556	-23.5217		-0.7229	-11.8056	-15.4924	-8.58551
-0.75015	-25.9448	-28.6125	-23.2362		-0.71183	-11.4992	-15.1838	-8.28223
-0.73908	-25.6759	-28.344	-22.9496		-0.70077	-11.1824	-14.867	-7.96598
-0.72801	-25.4006	-28.0607	-22.6687		-0.6897	-10.847	-14.5285	-7.63218
-0.71694	-25.1333	-27.7913	-22.4084		-0.67864	-10.5053	-14.1854	-7.29367
-0.70587	-24.8573	-27.5204	-22.1269		-0.66757	-10.1584	-13.8432	-6.954
-0.69479	-24.5783	-27.2415	-21.8421		-0.6565	-9.79263	-13.4818	-6.59783
-0.68372	-24.2963	-26.9525	-21.5609		-0.64544	-9.4082	-13.0939	-6.23136
-0.67265	-24.0063	-26.6711	-21.2664		-0.63437	-9.01246	-12.6967	-5.82666
-0.66158	-23.7121	-26.3907	-20.9599		-0.62331	-8.59765	-12.2536	-5.40565
-0.65051	-23.4126	-26.1023	-20.6679		-0.61224	-8.18446	-11.8203	-4.98533
-0.63943	-23.1047	-25.8042	-20.3668		-0.60117	-7.75069	-11.3566	-4.56764
-0.62836	-22.7801	-25.4899	-20.0448		-0.59011	-7.31002	-10.8815	-4.14
-0.61729	-22.4358	-25.1558	-19.7044		-0.57904	-6.85811	-10.4147	-3.68688
-0.60622	-22.0778	-24.7952	-19.3512		-0.56798	-6.38699	-9.929	-3.20146
-0.59515	-21.7028	-24.4197	-18.9891		-0.55691	-5.8997	-9.43535	-2.67949
-0.58408	-21.3214	-24.0336	-18.614		-0.54584	-5.40289	-8.94277	-2.1543
-0.573	-20.9266	-23.633	-18.2111		-0.53478	-4.89886	-8.45863	-1.63768
-0.56193	-20.5222	-23.2168	-17.8011		-0.52371	-4.38287	-7.95495	-1.13324
-0.55086	-20.128	-22.8129	-17.417		-0.51265	-3.84404	-7.43252	-0.60732
-0.53979	-19.7293	-22.408	-17.0151		-0.50158	-3.3063	-6.92219	-0.08178
-0.52872	-19.3363	-22.0048	-16.6135		-0.49051	-2.75636	-6.40221	0.4558
-0.51764	-18.9318	-21.5911	-16.1997		-0.47945	-2.20362	-5.88251	0.99446
-0.50657	-18.5244	-21.1713	-15.7679		-0.46838	-1.63732	-5.34383	1.5696
-0.4955	-18.1135	-20.761	-15.3351		-0.45732	-1.06405	-4.78652	2.15464
-0.48443	-17.6965	-20.3411	-14.8994		-0.44625	-0.48589	-4.21653	2.74671
-0.47336	-17.2645	-19.9065	-14.45		-0.43518	0.10684	-3.635	3.35857
-0.46228	-16.8199	-19.4649	-13.9985		-0.42412	0.69423	-3.04368	3.9566
-0.45121	-16.3528	-18.9996	-13.5277		-0.41305	1.29774	-2.4279	4.57587
-0.44014	-15.8792	-18.525	-13.0472		-0.40199	1.88975	-1.82705	5.17222
-0.42907	-15.3882	-18.0269	-12.5543		-0.39092	2.45993	-1.24021	5.6688
-0.418	-14.8839	-17.523	-12.0413		-0.37985	3.01238	-0.667274	6.18312
-0.40693	-14.3758	-17.0119	-11.5258		-0.36879	3.51759	-0.158194	6.66132
-0.39585	-13.8515	-16.4889	-10.9918		-0.35772	3.99501	0.311057	7.16483
-0.38478	-13.3204	-15.9552	-10.4541		-0.34666	4.46055	0.77285	7.67155
-0.37371	-12.7822	-15.4131	-9.90701		-0.33559	4.91876	1.25554	8.17063
-0.36264	-12.2416	-14.8645	-9.35655		-0.32452	5.38784	1.69817	8.66787
-0.35157	-11.6841	-14.3049	-8.79253		-0.31346	5.87817	2.21062	9.16951
-0.34049	-11.1177	-13.7342	-8.21645		-0.30239	6.37693	2.70286	9.66647
-0.32942	-10.5413	-13.1593	-7.63331		-0.29133	6.87794	3.22949	10.1584
-0.31835	-9.95547	-12.5698	-7.04414		-0.28026	7.37992	3.72227	10.6455
-0.30728	-9.3663	-11.9805	-6.45496		-0.26919	7.87944	4.2276	11.1285
-0.29621	-8.77926	-11.3914	-5.86563		-0.25813	8.38257	4.73694	11.6191
-0.28513	-8.18732	-10.8044	-5.2759		-0.24706	8.88487	5.24999	12.1217
-0.27406	-7.58512	-10.1977	-4.67422		-0.236	9.40998	5.77824	12.6732
-0.26299	-6.96695	-9.57874	-4.05699		-0.22493	9.95051	6.30013	13.1796
-0.25192	-6.34251	-8.96225	-3.43646		-0.21387	10.5152	6.78818	13.7837
-0.24085	-5.69386	-8.32433	-2.78459		-0.2028	11.0963	7.31478	14.443
-0.22978	-5.02348	-7.66969	-2.10934		-0.19173	11.7046	7.92608	15.0934
-0.2187	-4.33667	-7.01387	-1.40975		-0.18067	12.3292	8.53171	15.7102
-0.20763	-3.63076	-6.3456	-0.68891		-0.1696	12.9801	9.12091	16.3107
-0.19656	-2.91157	-5.73221	0.03733		-0.15854	13.6477	9.66235	16.9628
-0.18549	-2.17042	-5.05018	0.76636		-0.14747	14.3277	10.3563	17.6683
-0.17442	-1.45222	-4.40078	1.49826		-0.1364	15.0282	10.9638	18.4332
-0.16334	-0.76617	-3.71884	2.2314		-0.12534	15.7493	11.5824	19.2557
-0.15227	-0.1084	-3.36776	2.98993		-0.11427	16.485	12.3471	20.0257
-0.1412	0.52428	-3.89047	3.7685		-0.10321	17.238	13.0512	20.8666
-0.13013	1.12221	-4.82737	4.50817		-0.09214	17.9789	13.5816	21.5791
-0.11906	1.65625	-5.72876	5.10566		-0.08107	18.6593	14.0068	22.4154
-0.10798	2.12517	-6.61142	5.74263		-0.07001	19.1948	14.1286	23.1312
-0.09691	2.36748	-7.43846	6.07522		-0.05894	19.5201	14.0477	23.5524
-0.08584	2.44481	-8.24652	6.4383		-0.04788	19.6134	13.7472	24.2143
-0.07477	2.41659	-9.0304	7.31794		-0.03681	19.5352	13.2984	25.0149
-0.0637	2.09134	-9.81556	7.89856		-0.02574	19.3259	12.8678	25.7958
-0.05262	1.77742	-10.6229	8.62354		-0.01468	19.0832	12.2654	26.7949
-0.04155	1.43464	-11.4095	9.33854		-0.00361	18.8117	11.648	27.7571
-0.03048	1.08829	-12.1902	10.0729		0.00745	18.5308	11.0093	28.8528
-0.01941	0.71487	-12.9763	10.6901		0.01852	18.1629	10.3609	29.3872
-0.00834	0.32816	-13.7747	11.3464		0.02959	17.7176	9.43664	30.7698
0.00273	-0.08093	-14.5675	11.8816		0.04065	17.486	8.7933	33.3717
0.01381	-0.35847	-15.3501	12.8347		0.05172	15.7942	0.411511	29.0353
0.02488	-0.64784	-16.1296	13.5726		0.06278	15.54	0.411511	29.7601
0.03595	-0.7102	-16.9076	15.1573		0.07385	15.6139	0.388414	32.4093
0.04702	-0.9106	-17.6813	16.715		0.08492	14.5785	-0.150352	34.0697
0.05809	-1.88674	-18.4511	19.3023		0.09598	7.14676	-1.06308	14.0048
0.06917	-6.21085	-19.234	1.6329		0.10705	6.72352	-1.10955	13.3667
0.08024	-6.75965	-20.0299	1.6329		0.11811	6.30093	-1.10955	12.7299
0.09131	-7.3077	-20.8295	1.6329		0.12918	5.88901	-1.10955	12.1092
0.10238	-7.84989	-21.6243	1.6329		0.14025	5.47602	-1.10955	11.4871
0.11345	-8.38566	-22.4131	1.6329		0.15131	5.07837	-1.10955	10.888
0.12453	-8.94498	-23.2407	1.6329		0.16238	4.71621	-1.10955	10.3425
0.1356	-9.44435	-23.9803	1.6329		0.17344	4.32354	-1.10955	9.7511
0.14667	-9.91986	-24.6861	1.6329		0.18451	3.96358	-1.13436	9.20895
0.15774	-10.3435	-25.3155	1.6329		0.19558	3.65028	-1.16369	8.73708
0.16881	-10.8328	-26.046	1.6329		0.20664	3.22066	-1.2283	8.09006
0.17988	-11.371	-26.8523	1.6329		0.21771	2.88208	-1.32904	7.58012
0.19096	-11.486	-27.0186	1.6329		0.22877	2.95269	-1.30714	7.68645
0.20203	-12.3658	-28.3449	1.6329		0.23984	3.26123	-1.2283	8.15112
0.2131	-12.722	-28.8788	1.6329		0.25091	3.24315	-1.2283	8.12388
0.22417	-13.1585	-29.5352	1.6329		0.26197	2.78622	-1.35515	7.43574
0.23524	-14.3389	-31.3194	1.6329		0.27304	2.18343	-1.70045	6.52792

## Sheet: Fig. 3a
Wavenumber / cm-1	Normalized absorbance
3998.3	0
3997.33	7.47775e-05
3996.37	0.000144578
3995.4	0.000192902
3994.44	0.000220968
3993.48	0.000236852
3992.51	0.000245611
3991.55	0.000242606
3990.58	0.000224518
3989.62	0.00019622
3988.65	0.000172563
3987.69	0.000168919
3986.72	0.000192983
3985.76	0.000237931
3984.8	0.000288598
3983.83	0.000330413
3982.87	0.000361485
3981.9	0.000387869
3980.94	0.000411131
3979.97	0.000416666
3979.01	0.000385664
3978.05	0.000327211
3977.08	0.000291638
3976.12	0.000348989
3975.15	0.000525972
3974.19	0.000770968
3973.22	0.000973245
3972.26	0.00103735
3971.29	0.000939551
3970.33	0.000732251
3969.37	0.000499252
3968.4	0.000309982
3967.44	0.000202636
3966.47	0.000192983
3965.51	0.000261936
3964.54	0.000404854
3963.58	0.000582789
3962.62	0.000749597
3961.65	0.000867141
3960.69	0.000915152
3959.72	0.000892608
3958.76	0.000823237
3957.79	0.000752358
3956.83	0.000731265
3955.86	0.000791435
3954.9	0.000924526
3953.94	0.00108298
3952.97	0.00120113
3952.01	0.0012266
3951.04	0.00114661
3950.08	0.00100414
3949.11	0.000888454
3948.15	0.00089045
3947.19	0.00104853
3946.22	0.00131627
3945.26	0.0015933
3944.29	0.0017858
3943.33	0.00185521
3942.36	0.00181109
3941.4	0.00167057
3940.43	0.0014367
3939.47	0.00111443
3938.51	0.000748703
3937.54	0.000424718
3936.58	0.00022873
3935.61	0.000192983
3934.65	0.000271694
3933.68	0.000379236
3932.72	0.000437411
3931.76	0.000423836
3930.79	0.000380373
3929.83	0.000378761
3928.86	0.000478263
3927.9	0.000692409
3926.93	0.000986437
3925.97	0.00129421
3925	0.00154427
3924.04	0.00167837
3923.08	0.00166876
3922.11	0.00153146
3921.15	0.00132765
3920.18	0.001147
3919.22	0.00107398
3918.25	0.0011513
3917.29	0.00136044
3916.33	0.00163073
3915.36	0.00186315
3914.4	0.00196771
3913.43	0.00189011
3912.47	0.00162993
3911.5	0.00124721
3910.54	0.00085287
3909.57	0.00058026
3908.61	0.000537969
3907.65	0.000759865
3906.68	0.00118109
3905.72	0.00166731
3904.75	0.00208241
3903.79	0.00235116
3902.82	0.00247507
3901.86	0.00249675
3900.9	0.00245327
3899.93	0.00236334
3898.97	0.00224171
3898	0.00211767
3897.04	0.00203396
3896.07	0.00202548
3895.11	0.00209806
3894.14	0.00221691
3893.18	0.00231263
3892.22	0.00231353
3891.25	0.0021953
3890.29	0.00201746
3889.32	0.00189507
3888.36	0.00191324
3887.39	0.00205006
3886.43	0.00218499
3885.47	0.00219989
3884.5	0.00208111
3883.54	0.00192474
3882.57	0.00184281
3881.61	0.00186401
3880.64	0.00192158
3879.68	0.00192359
3878.71	0.00182781
3877.75	0.00165335
3876.79	0.00145195
3875.82	0.00128084
3874.86	0.00120175
3873.89	0.0012723
3872.93	0.00151003
3871.96	0.00185744
3871	0.00219294
3870.04	0.00239042
3869.07	0.00238945
3868.11	0.00221169
3867.14	0.00192774
3866.18	0.00160776
3865.21	0.00130326
3864.25	0.00105038
3863.28	0.000875808
3862.32	0.000786667
3861.36	0.000770586
3860.39	0.000815684
3859.43	0.000946316
3858.46	0.00123697
3857.5	0.00176545
3856.53	0.00252794
3855.57	0.00337804
3854.61	0.00405418
3853.64	0.00429887
3852.68	0.00400799
3851.71	0.00329374
3850.75	0.00241942
3849.78	0.00165981
3848.82	0.00118087
3847.85	0.00100662
3846.89	0.00105134
3845.93	0.00118473
3844.96	0.00128929
3844	0.0013079
3843.03	0.0012794
3842.07	0.00132047
3841.1	0.0015576
3840.14	0.00201983
3839.18	0.00258629
3838.21	0.00303461
3837.25	0.00317412
3836.28	0.0029599
3835.32	0.00250838
3834.35	0.00200705
3833.39	0.00160338
3832.42	0.00135358
3831.46	0.00124139
3830.5	0.00122557
3829.53	0.00125821
3828.57	0.00128378
3827.6	0.00124935
3826.64	0.00114378
3825.67	0.0010325
3824.71	0.00103244
3823.75	0.00123341
3822.78	0.00162263
3821.82	0.00208333
3820.85	0.0024766
3819.89	0.00272831
3818.92	0.00284576
3817.96	0.00286276
3816.99	0.00277792
3816.03	0.0025589
3815.07	0.00220015
3814.1	0.00176669
3813.14	0.00137998
3812.17	0.00115509
3811.21	0.00114174
3810.24	0.00130628
3809.28	0.00155074
3808.32	0.00175843
3807.35	0.00185258
3806.39	0.00184001
3805.42	0.00180995
3804.46	0.00186714
3803.49	0.00204302
3802.53	0.0022595
3801.56	0.0023867
3800.6	0.00234478
3799.64	0.00215908
3798.67	0.00192006
3797.71	0.00170002
3796.74	0.00150672
3795.78	0.00131422
3794.81	0.00111507
3793.85	0.000936976
3792.89	0.0008053
3791.92	0.000706041
3790.96	0.000594496
3789.99	0.000441971
3789.03	0.000280523
3788.06	0.000192983
3787.1	0.000255021
3786.13	0.000494924
3785.17	0.000854285
3784.21	0.0012222
3783.24	0.00148902
3782.28	0.00159214
3781.31	0.00152791
3780.35	0.00133995
3779.38	0.00109043
3778.42	0.000838785
3777.46	0.000630231
3776.49	0.00048787
3775.53	0.000416759
3774.56	0.000411491
3773.6	0.000470849
3772.63	0.000595644
3771.67	0.000777419
3770.7	0.000984348
3769.74	0.00116038
3768.78	0.00124859
3767.81	0.00121801
3766.85	0.00108089
3765.88	0.000894244
3764.92	0.000746499
3763.95	0.000727715
3762.99	0.00089045
3762.03	0.00121551
3761.06	0.00160857
3760.1	0.0019381
3759.13	0.0020992
3758.17	0.00206224
3757.2	0.001883
3756.24	0.00167454
3755.27	0.00156056
3754.31	0.00162527
3753.35	0.00187764
3752.38	0.00224125
3751.42	0.00259407
3750.45	0.00284385
3749.49	0.00298579
3748.52	0.00309707
3747.56	0.00325421
3746.6	0.00344759
3745.63	0.00356353
3744.67	0.00345693
3743.7	0.00306464
3742.74	0.00247061
3741.77	0.00187309
3740.81	0.00147382
3739.84	0.00137432
3738.88	0.00153372
3737.92	0.00181553
3736.95	0.00207666
3735.99	0.00223737
3735.02	0.00228628
3734.06	0.00223617
3733.09	0.00208775
3732.13	0.00184055
3731.17	0.00153382
3730.2	0.00126059
3729.24	0.00112362
3728.27	0.00115995
3727.31	0.00131222
3726.34	0.00146592
3725.38	0.00152764
3724.41	0.00147358
3723.45	0.00133617
3722.49	0.00115776
3721.52	0.000956537
3720.56	0.000734514
3719.59	0.000508255
3718.63	0.000325888
3717.66	0.000257457
3716.7	0.000361984
3715.74	0.000651661
3714.77	0.00107369
3713.81	0.00151924
3712.84	0.00185596
3711.88	0.0019779
3710.91	0.00184605
3709.95	0.00150124
3708.98	0.00104929
3708.02	0.00061907
3707.06	0.000317616
3706.09	0.000192983
3705.13	0.00022091
3704.16	0.000338651
3703.2	0.00047817
3702.23	0.000608337
3701.27	0.000737066
3700.31	0.000883616
3699.34	0.00104295
3698.38	0.00118088
3697.41	0.0012546
3696.45	0.0012466
3695.48	0.00118121
3694.52	0.00111466
3693.55	0.00110681
3692.59	0.00118691
3691.63	0.00133688
3690.66	0.00149089
3689.7	0.00156782
3688.73	0.00151511
3687.77	0.00134349
3686.8	0.00112415
3685.84	0.000951792
3684.88	0.000894998
3683.91	0.000967618
3682.95	0.00113662
3681.98	0.00135778
3681.02	0.00161293
3680.05	0.00191581
3679.09	0.00228027
3678.12	0.0026757
3677.16	0.00301005
3676.2	0.00317405
3675.23	0.00311761
3674.27	0.00289865
3673.3	0.00264973
3672.34	0.00248263
3671.37	0.00240967
3670.41	0.00234615
3669.45	0.00218624
3668.48	0.00188838
3667.52	0.00150147
3666.55	0.00112107
3665.59	0.000826741
3664.62	0.000643528
3663.66	0.000552553
3662.69	0.000521366
3661.73	0.000529778
3660.77	0.000582336
3659.8	0.000690169
3658.84	0.000847892
3657.87	0.00101717
3656.91	0.00114653
3655.94	0.00121666
3654.98	0.0012714
3654.02	0.00139905
3653.05	0.00166249
3652.09	0.00204023
3651.12	0.00242729
3650.16	0.00270345
3649.19	0.00280481
3648.23	0.00274158
3647.26	0.00255832
3646.3	0.0022902
3645.34	0.00195727
3644.37	0.00159149
3643.41	0.00124784
3642.44	0.000980288
3641.48	0.000804569
3640.51	0.00069394
3639.55	0.000614382
3638.59	0.000562195
3637.62	0.000565084
3636.66	0.000647008
3635.69	0.000800323
3634.73	0.000997575
3633.76	0.00122678
3632.8	0.00150663
3631.83	0.00185611
3630.87	0.00224573
3629.91	0.00258677
3628.94	0.00277367
3627.98	0.00274942
3627.01	0.00253796
3626.05	0.00222033
3625.08	0.00188863
3624.12	0.00161454
3623.16	0.00144516
3622.19	0.00140208
3621.23	0.00146672
3620.26	0.00157334
3619.3	0.00163321
3618.33	0.00158989
3617.37	0.00146382
3616.4	0.00134573
3615.44	0.00133516
3614.48	0.0014768
3613.51	0.00173454
3612.55	0.00201518
3611.58	0.00222244
3610.62	0.00229869
3609.65	0.0022416
3608.69	0.00209089
3607.73	0.00190302
3606.76	0.00172541
3605.8	0.00159155
3604.83	0.00152218
3603.87	0.0015279
3602.9	0.00159581
3601.94	0.00167688
3600.97	0.00169928
3600.01	0.0016138
3599.05	0.00143843
3598.08	0.00125531
3597.12	0.00115417
3596.15	0.00116667
3595.19	0.0012462
3594.22	0.00131641
3593.26	0.00133697
3592.3	0.00133282
3591.33	0.00136545
3590.37	0.00147802
3589.4	0.00166085
3588.44	0.0018605
3587.47	0.00201225
3586.51	0.00206993
3585.54	0.00201571
3584.58	0.00185308
3583.62	0.0016006
3582.65	0.00129267
3581.69	0.000980775
3580.72	0.00072623
3579.76	0.000579772
3578.79	0.000559793
3577.83	0.00064072
3576.87	0.000765156
3575.9	0.000869357
3574.94	0.000910545
3573.97	0.000886633
3573.01	0.000837497
3572.04	0.000825906
3571.08	0.000900788
3570.11	0.00106263
3569.15	0.00125503
3568.19	0.0013993
3567.22	0.00144574
3566.26	0.00140817
3565.29	0.00135017
3564.33	0.00133429
3563.36	0.00137965
3562.4	0.00145568
3561.44	0.00151277
3560.47	0.0015203
3559.51	0.00148331
3558.54	0.00143392
3557.58	0.00140633
3556.61	0.00141669
3555.65	0.00145406
3554.68	0.00149145
3553.72	0.00150107
3552.76	0.00147402
3551.79	0.00142177
3550.83	0.00136622
3549.86	0.00132367
3548.9	0.00129743
3547.93	0.0012825
3546.97	0.00127362
3546.01	0.00127364
3545.04	0.00128998
3544.08	0.00133197
3543.11	0.00140054
3542.15	0.00148507
3541.18	0.00156513
3540.22	0.00162323
3539.25	0.00165558
3538.29	0.00168062
3537.33	0.00173045
3536.36	0.00182801
3535.4	0.00196887
3534.43	0.00212073
3533.47	0.00224157
3532.5	0.002307
3531.54	0.0023216
3530.58	0.00231021
3529.61	0.0022958
3528.65	0.00228455
3527.68	0.00226825
3526.72	0.00224044
3525.75	0.00220663
3524.79	0.00218103
3523.82	0.00217668
3522.86	0.00219931
3521.9	0.00225426
3520.93	0.00235159
3519.97	0.00250061
3519	0.00269512
3518.04	0.00290819
3517.07	0.00310601
3516.11	0.0032669
3515.15	0.00339498
3514.18	0.00350812
3513.22	0.00361778
3512.25	0.00372063
3511.29	0.00380772
3510.32	0.0038801
3509.36	0.00395142
3508.39	0.00403663
3507.43	0.00413865
3506.47	0.00424982
3505.5	0.00436273
3504.54	0.0044837
3503.57	0.00463356
3502.61	0.00483861
3501.64	0.0051171
3500.68	0.00546643
3499.72	0.00585267
3498.75	0.00621758
3497.79	0.00649781
3496.82	0.00666076
3495.86	0.00672727
3494.89	0.00676691
3493.93	0.00685836
3492.96	0.00704562
3492	0.00731347
3491.04	0.00760626
3490.07	0.0078651
3489.11	0.00806244
3488.14	0.00820638
3487.18	0.00831648
3486.21	0.008395
3485.25	0.00842293
3484.29	0.00838371
3483.32	0.00829947
3482.36	0.00823589
3481.39	0.00826587
3480.43	0.00841835
3479.46	0.00865663
3478.5	0.00890896
3477.53	0.0091218
3476.57	0.00928382
3475.61	0.00941484
3474.64	0.00953217
3473.68	0.00964129
3472.71	0.00974699
3471.75	0.00986317
3470.78	0.0100002
3469.82	0.0101444
3468.86	0.0102585
3467.89	0.0103082
3466.93	0.0102883
3465.96	0.0102226
3465	0.0101456
3464.03	0.0100828
3463.07	0.0100523
3462.1	0.0100688
3461.14	0.010139
3460.18	0.0102489
3459.21	0.010364
3458.25	0.0104512
3457.28	0.0105049
3456.32	0.0105513
3455.35	0.0106271
3454.39	0.010753
3453.43	0.0109268
3452.46	0.0111348
3451.5	0.0113602
3450.53	0.0115771
3449.57	0.011741
3448.6	0.0118
3447.64	0.0117247
3446.67	0.0115387
3445.71	0.0113116
3444.75	0.0111248
3443.78	0.0110246
3442.82	0.0110122
3441.85	0.0110638
3440.89	0.0111576
3439.92	0.0112826
3438.96	0.0114231
3438	0.0115462
3437.03	0.0116067
3436.07	0.0115694
3435.1	0.0114312
3434.14	0.0112218
3433.17	0.0109932
3432.21	0.0107976
3431.24	0.0106732
3430.28	0.010634
3429.32	0.0106718
3428.35	0.0107615
3427.39	0.0108736
3426.42	0.0109792
3425.46	0.0110541
3424.49	0.011084
3423.53	0.0110705
3422.57	0.0110348
3421.6	0.0110114
3420.64	0.0110271
3419.67	0.0110839
3418.71	0.0111583
3417.74	0.0112182
3416.78	0.0112438
3415.81	0.0112385
3414.85	0.0112233
3413.89	0.0112311
3412.92	0.0112936
3411.96	0.011431
3410.99	0.0116358
3410.03	0.0118659
3409.06	0.012058
3408.1	0.0121568
3407.14	0.0121463
3406.17	0.0120588
3405.21	0.0119578
3404.24	0.0119112
3403.28	0.0119631
3402.31	0.0121169
3401.35	0.012331
3400.38	0.0125362
3399.42	0.0126673
3398.46	0.0126983
3397.49	0.0126512
3396.53	0.0125738
3395.56	0.0125072
3394.6	0.01247
3393.63	0.0124675
3392.67	0.0125036
3391.71	0.0125772
3390.74	0.0126701
3389.78	0.0127463
3388.81	0.0127753
3387.85	0.01276
3386.88	0.0127337
3385.92	0.0127368
3384.95	0.0127885
3383.99	0.0128774
3383.03	0.0129779
3382.06	0.013062
3381.1	0.0131109
3380.13	0.0131192
3379.17	0.0130992
3378.2	0.0130793
3377.24	0.0130888
3376.28	0.0131368
3375.31	0.0132081
3374.35	0.013274
3373.38	0.0133135
3372.42	0.0133211
3371.45	0.0133063
3370.49	0.0132844
3369.52	0.0132711
3368.56	0.0132741
3367.6	0.0132867
3366.63	0.0132892
3365.67	0.0132633
3364.7	0.0132107
3363.74	0.0131543
3362.77	0.0131221
3361.81	0.0131236
3360.85	0.0131474
3359.88	0.0131705
3358.92	0.0131737
3357.95	0.0131413
3356.99	0.0130601
3356.02	0.0129257
3355.06	0.0127557
3354.09	0.0125989
3353.13	0.0125179
3352.17	0.0125565
3351.2	0.0127092
3350.24	0.0129194
3349.27	0.0131052
3348.31	0.0131989
3347.34	0.0131796
3346.38	0.0130792
3345.42	0.0129627
3344.45	0.012891
3343.49	0.0128932
3342.52	0.0129657
3341.56	0.0130927
3340.59	0.0132675
3339.63	0.0134926
3338.66	0.013759
3337.7	0.0140278
3336.74	0.01424
3335.77	0.0143508
3334.81	0.0143667
3333.84	0.0143457
3332.88	0.0143597
3331.91	0.0144426
3330.95	0.0145677
3329.99	0.0146766
3329.02	0.014731
3328.06	0.014745
3327.09	0.0147691
3326.13	0.0148449
3325.16	0.0149728
3324.2	0.0151238
3323.23	0.0152765
3322.27	0.0154422
3321.31	0.0156535
3320.34	0.0159291
3319.38	0.0162529
3318.41	0.016586
3317.45	0.0168939
3316.48	0.0171633
3315.52	0.0173939
3314.56	0.017582
3313.59	0.0177175
3312.63	0.0178001
3311.66	0.0178543
3310.7	0.0179244
3309.73	0.018048
3308.77	0.0182296
3307.8	0.0184394
3306.84	0.0186343
3305.88	0.0187847
3304.91	0.0188829
3303.95	0.0189325
3302.98	0.0189383
3302.02	0.0189082
3301.05	0.0188652
3300.09	0.0188477
3299.13	0.0188933
3298.16	0.0190159
3297.2	0.0191992
3296.23	0.0194115
3295.27	0.0196303
3294.3	0.0198477
3293.34	0.0200611
3292.37	0.020258
3291.41	0.020417
3290.45	0.0205246
3289.48	0.0205914
3288.52	0.0206533
3287.55	0.0207537
3286.59	0.0209191
3285.62	0.0211395
3284.66	0.0213668
3283.7	0.021532
3282.73	0.02158
3281.77	0.0215062
3280.8	0.021365
3279.84	0.0212428
3278.87	0.0212051
3277.91	0.021259
3276.94	0.0213551
3275.98	0.0214303
3275.02	0.0214508
3274.05	0.0214284
3273.09	0.021398
3272.12	0.0213862
3271.16	0.0213908
3270.19	0.0213832
3269.23	0.0213261
3268.27	0.0211936
3267.3	0.020985
3266.34	0.0207256
3265.37	0.0204518
3264.41	0.0201928
3263.44	0.0199575
3262.48	0.0197404
3261.51	0.0195356
3260.55	0.0193412
3259.59	0.0191548
3258.62	0.0189594
3257.66	0.01873
3256.69	0.0184545
3255.73	0.0181493
3254.76	0.0178559
3253.8	0.017614
3252.84	0.0174374
3251.87	0.01731
3250.91	0.0172028
3249.94	0.0170925
3248.98	0.0169673
3248.01	0.0168197
3247.05	0.0166402
3246.08	0.0164234
3245.12	0.0161789
3244.16	0.0159389
3243.19	0.0157455
3242.23	0.0156262
3241.26	0.0155774
3240.3	0.0155653
3239.33	0.0155475
3238.37	0.0154927
3237.41	0.0153892
3236.44	0.0152388
3235.48	0.0150538
3234.51	0.0148551
3233.55	0.0146748
3232.58	0.014542
3231.62	0.0144674
3230.65	0.0144298
3229.69	0.014385
3228.73	0.0142909
3227.76	0.0141294
3226.8	0.0139169
3225.83	0.0136939
3224.87	0.0135086
3223.9	0.013397
3222.94	0.0133672
3221.98	0.0133931
3221.01	0.0134234
3220.05	0.0134101
3219.08	0.0133351
3218.12	0.0132201
3217.15	0.0131076
3216.19	0.0130259
3215.22	0.0129723
3214.26	0.0129246
3213.3	0.0128704
3212.33	0.0128234
3211.37	0.0128087
3210.4	0.0128315
3209.44	0.0128581
3208.47	0.0128366
3207.51	0.0127309
3206.55	0.0125471
3205.58	0.0123249
3204.62	0.0121072
3203.65	0.0119171
3202.69	0.0117568
3201.72	0.0116222
3200.76	0.0115154
3199.79	0.0114445
3198.83	0.0114104
3197.87	0.011402
3196.9	0.0113977
3195.94	0.0113815
3194.97	0.0113541
3194.01	0.0113321
3193.04	0.0113339
3192.08	0.0113611
3191.12	0.0113916
3190.15	0.0113897
3189.19	0.0113294
3188.22	0.0112101
3187.26	0.011058
3186.29	0.0109138
3185.33	0.010816
3184.36	0.0107849
3183.4	0.0108135
3182.44	0.0108676
3181.47	0.0108992
3180.51	0.0108736
3179.54	0.0107892
3178.58	0.0106809
3177.61	0.0105974
3176.65	0.0105762
3175.69	0.0106251
3174.72	0.0107234
3173.76	0.0108344
3172.79	0.0109171
3171.83	0.010943
3170.86	0.0109041
3169.9	0.0108162
3168.93	0.0107098
3167.97	0.0106143
3167.01	0.0105509
3166.04	0.0105252
3165.08	0.0105328
3164.11	0.0105562
3163.15	0.01057
3162.18	0.0105512
3161.22	0.0104916
3160.26	0.0104057
3159.29	0.0103206
3158.33	0.0102604
3157.36	0.0102338
3156.4	0.0102358
3155.43	0.0102559
3154.47	0.010284
3153.5	0.0103138
3152.54	0.0103454
3151.58	0.0103846
3150.61	0.0104393
3149.65	0.01051
3148.68	0.0105815
3147.72	0.0106231
3146.75	0.0106081
3145.79	0.0105347
3144.83	0.0104366
3143.86	0.0103699
3142.9	0.0103827
3141.93	0.0104868
3140.97	0.0106526
3140	0.0108262
3139.04	0.0109593
3138.07	0.011026
3137.11	0.0110306
3136.15	0.0109986
3135.18	0.0109643
3134.22	0.0109582
3133.25	0.0109921
3132.29	0.0110572
3131.32	0.0111325
3130.36	0.0112016
3129.4	0.0112648
3128.43	0.0113347
3127.47	0.0114213
3126.5	0.0115218
3125.54	0.0116219
3124.57	0.0117079
3123.61	0.011773
3122.64	0.0118176
3121.68	0.0118433
3120.72	0.0118503
3119.75	0.0118407
3118.79	0.0118204
3117.82	0.0118038
3116.86	0.0118092
3115.89	0.0118537
3114.93	0.0119455
3113.97	0.0120803
3113	0.0122441
3112.04	0.0124202
3111.07	0.0125911
3110.11	0.0127389
3109.14	0.0128471
3108.18	0.0129086
3107.21	0.0129347
3106.25	0.0129552
3105.29	0.0130067
3104.32	0.0131123
3103.36	0.0132732
3102.39	0.0134738
3101.43	0.0136942
3100.46	0.0139179
3099.5	0.0141322
3098.54	0.0143254
3097.57	0.0144871
3096.61	0.0146121
3095.64	0.0147026
3094.68	0.0147683
3093.71	0.0148262
3092.75	0.0148971
3091.78	0.0150004
3090.82	0.0151478
3089.86	0.0153373
3088.89	0.0155572
3087.93	0.0157942
3086.96	0.0160424
3086	0.0162981
3085.03	0.01655
3084.07	0.0167731
3083.11	0.0169393
3082.14	0.0170394
3081.18	0.0171011
3080.21	0.0171792
3079.25	0.0173285
3078.28	0.017569
3077.32	0.0178768
3076.35	0.0181978
3075.39	0.0184791
3074.43	0.0186951
3073.46	0.0188573
3072.5	0.0190081
3071.53	0.0191981
3070.57	0.0194622
3069.6	0.019802
3068.64	0.0201878
3067.68	0.0205784
3066.71	0.0209503
3065.75	0.0213104
3064.78	0.0216868
3063.82	0.0221046
3062.85	0.0225692
3061.89	0.0230656
3060.92	0.0235769
3059.96	0.0240991
3059	0.0246451
3058.03	0.0252342
3057.07	0.0258772
3056.1	0.0265692
3055.14	0.0272964
3054.17	0.0280474
3053.21	0.0288229
3052.25	0.0296384
3051.28	0.0305137
3050.32	0.0314632
3049.35	0.0324863
3048.39	0.0335661
3047.42	0.03468
3046.46	0.0358154
3045.49	0.0369781
3044.53	0.038188
3043.57	0.0394664
3042.6	0.0408204
3041.64	0.0422467
3040.67	0.043737
3039.71	0.0452855
3038.74	0.0468838
3037.78	0.0485117
3036.82	0.0501352
3035.85	0.0517119
3034.89	0.0531974
3033.92	0.0545497
3032.96	0.0557346
3031.99	0.0567345
3031.03	0.0575563
3030.06	0.0582274
3029.1	0.0587751
3028.14	0.0592038
3027.17	0.0594881
3026.21	0.0595872
3025.24	0.0594682
3024.28	0.0591197
3023.31	0.0585542
3022.35	0.0577988
3021.39	0.0568869
3020.42	0.055852
3019.46	0.0547219
3018.49	0.0535211
3017.53	0.0522782
3016.56	0.0510343
3015.6	0.0498376
3014.63	0.0487265
3013.67	0.0477124
3012.71	0.0467835
3011.74	0.0459247
3010.78	0.045142
3009.81	0.0444676
3008.85	0.0439398
3007.88	0.0435791
3006.92	0.0433757
3005.96	0.0433007
3004.99	0.0433274
3004.03	0.0434431
3003.06	0.0436478
3002.1	0.0439421
3001.13	0.0443213
3000.17	0.0447771
2999.2	0.0453035
2998.24	0.0459005
2997.28	0.0465705
2996.31	0.0473142
2995.35	0.0481306
2994.38	0.0490221
2993.42	0.0500016
2992.45	0.0510899
2991.49	0.0523075
2990.53	0.0536635
2989.56	0.0551511
2988.6	0.0567559
2987.63	0.0584707
2986.67	0.0603092
2985.7	0.0623034
2984.74	0.064489
2983.77	0.0668858
2982.81	0.069494
2981.85	0.07231
2980.88	0.0753518
2979.92	0.0786748
2978.95	0.082364
2977.99	0.0865081
2977.02	0.0911778
2976.06	0.0964232
2975.1	0.102284
2974.13	0.108797
2973.17	0.115993
2972.2	0.123875
2971.24	0.132418
2970.27	0.141575
2969.31	0.151298
2968.34	0.161551
2967.38	0.172308
2966.42	0.183543
2965.45	0.195226
2964.49	0.207317
2963.52	0.219746
2962.56	0.232379
2961.59	0.244955
2960.63	0.257038
2959.67	0.267987
2958.7	0.276987
2957.74	0.283168
2956.77	0.285782
2955.81	0.284431
2954.84	0.279244
2953.88	0.270931
2952.91	0.260675
2951.95	0.249887
2950.99	0.239916
2950.02	0.231808
2949.06	0.226196
2948.09	0.223315
2947.13	0.22311
2946.16	0.225376
2945.2	0.229874
2944.24	0.236395
2943.27	0.244784
2942.31	0.254941
2941.34	0.266825
2940.38	0.280439
2939.41	0.295822
2938.45	0.31303
2937.48	0.332118
2936.52	0.353128
2935.56	0.376078
2934.59	0.400956
2933.63	0.427736
2932.66	0.45641
2931.7	0.487041
2930.73	0.519793
2929.77	0.554945
2928.81	0.592837
2927.84	0.633782
2926.88	0.677934
2925.91	0.725127
2924.95	0.774709
2923.98	0.825384
2923.02	0.875092
2922.05	0.920996
2921.09	0.959604
2920.13	0.987115
2919.16	0.999999
2918.2	0.995773
2917.23	0.973717
2916.27	0.935202
2915.3	0.883391
2914.34	0.822512
2913.38	0.757052
2912.41	0.691153
2911.45	0.628201
2910.48	0.570593
2909.52	0.519676
2908.55	0.475854
2907.59	0.438821
2906.62	0.407835
2905.66	0.381963
2904.7	0.360264
2903.73	0.341892
2902.77	0.326133
2901.8	0.312394
2900.84	0.300193
2899.87	0.289145
2898.91	0.278963
2897.95	0.269447
2896.98	0.260469
2896.02	0.25195
2895.05	0.243838
2894.09	0.236094
2893.12	0.228687
2892.16	0.221579
2891.2	0.214727
2890.23	0.208091
2889.27	0.201657
2888.3	0.19545
2887.34	0.189543
2886.37	0.184041
2885.41	0.179066
2884.44	0.174747
2883.48	0.171209
2882.52	0.16858
2881.55	0.166987
2880.59	0.16654
2879.62	0.167293
2878.66	0.169201
2877.69	0.172056
2876.73	0.175447
2875.77	0.178788
2874.8	0.181418
2873.84	0.182791
2872.87	0.182681
2871.91	0.181296
2870.94	0.179243
2869.98	0.177357
2869.01	0.176468
2868.05	0.177228
2867.09	0.180045
2866.12	0.185114
2865.16	0.192502
2864.19	0.202215
2863.23	0.214236
2862.26	0.228551
2861.3	0.245212
2860.34	0.26444
2859.37	0.286758
2858.41	0.313066
2857.44	0.344554
2856.48	0.382395
2855.51	0.427153
2854.55	0.477941
2853.58	0.531474
2852.62	0.5815
2851.66	0.61941
2850.69	0.636663
2849.73	0.628293
2848.76	0.595141
2847.8	0.543157
2846.83	0.480676
2845.87	0.415708
2844.91	0.354289
2843.94	0.299958
2842.98	0.25404
2842.01	0.216347
2841.05	0.185906
2840.08	0.161494
2839.12	0.141927
2838.15	0.126174
2837.19	0.113382
2836.23	0.102868
2835.26	0.0941111
2834.3	0.0867304
2833.33	0.0804542
2832.37	0.0750856
2831.4	0.0704659
2830.44	0.0664568
2829.48	0.0629386
2828.51	0.0598159
2827.55	0.0570209
2826.58	0.0545045
2825.62	0.0522244
2824.65	0.050138
2823.69	0.0482052
2822.72	0.0463981
2821.76	0.0447072
2820.8	0.0431364
2819.83	0.041688
2818.87	0.0403473
2817.9	0.0390795
2816.94	0.0378448
2815.97	0.0366205
2815.01	0.0354123
2814.05	0.0342512
2813.08	0.0331748
2812.12	0.0322059
2811.15	0.0313445
2810.19	0.0305689
2809.22	0.0298489
2808.26	0.0291564
2807.29	0.028473
2806.33	0.0277874
2805.37	0.0270922
2804.4	0.0263836
2803.44	0.025667
2802.47	0.024962
2801.51	0.0242963
2800.54	0.0236946
2799.58	0.0231656
2798.62	0.0226973
2797.65	0.0222625
2796.69	0.021831
2795.72	0.0213808
2794.76	0.0209111
2793.79	0.0204432
2792.83	0.0200115
2791.86	0.0196422
2790.9	0.0193388
2789.94	0.0190806
2788.97	0.0188395
2788.01	0.0185966
2787.04	0.018346
2786.08	0.0180906
2785.11	0.0178358
2784.15	0.0175904
2783.19	0.0173652
2782.22	0.0171681
2781.26	0.0169948
2780.29	0.0168272
2779.33	0.0166436
2778.36	0.0164317
2777.4	0.0161943
2776.43	0.0159453
2775.47	0.0156986
2774.51	0.0154625
2773.54	0.0152403
2772.58	0.0150358
2771.61	0.0148526
2770.65	0.014694
2769.68	0.0145574
2768.72	0.0144352
2767.76	0.0143162
2766.79	0.0141898
2765.83	0.0140472
2764.86	0.0138817
2763.9	0.0136893
2762.93	0.0134728
2761.97	0.0132431
2761	0.0130185
2760.04	0.0128143
2759.08	0.01264
2758.11	0.0124943
2757.15	0.0123693
2756.18	0.0122539
2755.22	0.0121374
2754.25	0.0120152
2753.29	0.0118931
2752.33	0.0117857
2751.36	0.0117063
2750.4	0.0116559
2749.43	0.01162
2748.47	0.0115806
2747.5	0.0115283
2746.54	0.0114668
2745.57	0.0114028
2744.61	0.0113361
2743.65	0.0112598
2742.68	0.0111693
2741.72	0.0110725
2740.75	0.0109878
2739.79	0.0109367
2738.82	0.0109317
2737.86	0.0109738
2736.9	0.011056
2735.93	0.0111653
2734.97	0.011285
2734	0.0113929
2733.04	0.0114633
2732.07	0.0114749
2731.11	0.0114186
2730.14	0.0113
2729.18	0.0111324
2728.22	0.0109253
2727.25	0.0106807
2726.29	0.0104039
2725.32	0.0101173
2724.36	0.00986012
2723.39	0.00967085
2722.43	0.00956208
2721.47	0.00951349
2720.5	0.00948702
2719.54	0.00945024
2718.57	0.00938789
2717.61	0.00929613
2716.64	0.00917364
2715.68	0.00901978
2714.71	0.0088436
2713.75	0.00866482
2712.79	0.0085035
2711.82	0.00836521
2710.86	0.00823957
2709.89	0.00811309
2708.93	0.00798698
2707.96	0.00787703
2707	0.00779971
2706.04	0.00775605
2705.07	0.00773095
2704.11	0.00770692
2703.14	0.00767538
2702.18	0.00763578
2701.21	0.00758637
2700.25	0.00752096
2699.28	0.00743637
2698.32	0.00734246
2697.36	0.00726014
2696.39	0.00720635
2695.43	0.00718205
2694.46	0.00717286
2693.5	0.00716148
2692.53	0.00713712
2691.57	0.00709457
2690.61	0.00702828
2689.64	0.00693476
2688.68	0.0068215
2687.71	0.00671426
2686.75	0.00664809
2685.78	0.00664802
2684.82	0.00671346
2683.85	0.00681806
2682.89	0.00692731
2681.93	0.00701521
2680.96	0.00707405
2680	0.00711004
2679.03	0.00713407
2678.07	0.00715301
2677.1	0.00717028
2676.14	0.00718915
2675.18	0.00721815
2674.21	0.00726711
2673.25	0.0073405
2672.28	0.0074303
2671.32	0.00752076
2670.35	0.00759604
2669.39	0.00764556
2668.42	0.00766488
2667.46	0.00765221
2666.5	0.0076129
2665.53	0.00756392
2664.57	0.00753174
2663.6	0.00753614
2662.64	0.00757102
2661.67	0.00760407
2660.71	0.00759559
2659.75	0.00752617
2658.78	0.00740975
2657.82	0.00728588
2656.85	0.0071979
2655.89	0.00717373
2654.92	0.00721345
2653.96	0.00728927
2652.99	0.00735571
2652.03	0.00737204
2651.07	0.00732677
2650.1	0.00724476
2649.14	0.00716815
2648.17	0.00712409
2647.21	0.00710636
2646.24	0.00708397
2645.28	0.00703071
2644.32	0.00694752
2643.35	0.00685866
2642.39	0.00679416
2641.42	0.00677041
2640.46	0.00678649
2639.49	0.0068303
2638.53	0.00688499
2637.56	0.00693333
2636.6	0.00696143
2635.64	0.00696329
2634.67	0.006946
2633.71	0.00692535
2632.74	0.00691523
2631.78	0.00691356
2630.81	0.00690174
2629.85	0.00685562
2628.89	0.00676536
2627.92	0.0066436
2626.96	0.00651887
2625.99	0.00641545
2625.03	0.00633884
2624.06	0.00627629
2623.1	0.00621115
2622.13	0.00613532
2621.17	0.00605139
2620.21	0.00596385
2619.24	0.00587077
2618.28	0.00576505
2617.31	0.00564261
2616.35	0.0055124
2615.38	0.00539462
2614.42	0.00531173
2613.46	0.00527233
2612.49	0.00526459
2611.53	0.00526303
2610.56	0.00524395
2609.6	0.00520097
2608.63	0.00514306
2607.67	0.0050836
2606.7	0.00502707
2605.74	0.00497051
2604.78	0.004912
2603.81	0.00485704
2602.85	0.00481354
2601.88	0.00478197
2600.92	0.00475418
2599.95	0.00472406
2598.99	0.00469771
2598.03	0.00469219
2597.06	0.00472043
2596.1	0.00477643
2595.13	0.00483449
2594.17	0.00486315
2593.2	0.00484282
2592.24	0.00477376
2591.27	0.00467173
2590.31	0.00455746
2589.35	0.00444954
2588.38	0.00435988
2587.42	0.00429284
2586.45	0.00424605
2585.49	0.00421366
2584.52	0.00418976
2583.56	0.00417282
2582.6	0.00416268
2581.63	0.00415639
2580.67	0.00414809
2579.7	0.00413275
2578.74	0.0041125
2577.77	0.00409588
2576.81	0.00408853
2575.84	0.00408825
2574.88	0.00408477
2573.92	0.00407087
2572.95	0.00404676
2571.99	0.00401652
2571.02	0.0039812
2570.06	0.00393753
2569.09	0.00388564
2568.13	0.00383632
2567.17	0.00380556
2566.2	0.00380276
2565.24	0.0038222
2564.27	0.00384753
2563.31	0.00385981
2562.34	0.00384298
2561.38	0.0037837
2560.41	0.00367245
2559.45	0.00351191
2558.49	0.00332455
2557.52	0.00314815
2556.56	0.00301699
2555.59	0.00294143
2554.63	0.0029031
2553.66	0.00286925
2552.7	0.00281566
2551.74	0.0027428
2550.77	0.0026706
2549.81	0.00262145
2548.84	0.00260239
2547.88	0.00260255
2546.91	0.002603
2545.95	0.00259289
2544.98	0.00257629
2544.02	0.00256679
2543.06	0.00257363
2542.09	0.0025933
2541.13	0.00261091
2540.16	0.00260939
2539.2	0.0025808
2538.23	0.00253079
2537.27	0.00247479
2536.31	0.0024276
2535.34	0.00239457
2534.38	0.00236905
2533.41	0.00233978
2532.45	0.00230124
2531.48	0.00226066
2530.52	0.00223227
2529.55	0.00222697
2528.59	0.00224072
2527.63	0.00225658
2526.66	0.00225435
2525.7	0.00222237
2524.73	0.0021645
2523.77	0.00209535
2522.8	0.00203085
2521.84	0.00197796
2520.88	0.00193243
2519.91	0.00188507
2518.95	0.00183367
2517.98	0.00178893
2517.02	0.00177014
2516.05	0.00179186
2515.09	0.00185011
2514.12	0.00192087
2513.16	0.00196965
2512.2	0.00197123
2511.23	0.00192409
2510.27	0.00184963
2509.3	0.00177783
2508.34	0.00172922
2507.37	0.0017048
2506.41	0.00169176
2505.45	0.00167825
2504.48	0.00166522
2503.52	0.00166481
2502.55	0.00168874
2501.59	0.00173636
2500.62	0.00179124
2499.66	0.00183209
2498.69	0.00184547
2497.73	0.00183549
2496.77	0.00181877
2495.8	0.00180981
2494.84	0.00181081
2493.87	0.00181093
2492.91	0.00179879
2491.94	0.00177202
2490.98	0.00173704
2490.02	0.00169812
2489.05	0.00164915
2488.09	0.00157956
2487.12	0.00148606
2486.16	0.00138023
2485.19	0.00128241
2484.23	0.00120913
2483.26	0.00116584
2482.3	0.00114778
2481.34	0.00114337
2480.37	0.00113818
2479.41	0.00111725
2478.44	0.00106957
2477.48	0.000993213
2476.51	0.00089776
2475.55	0.000800613
2474.59	0.000720301
2473.62	0.00067236
2472.66	0.000665943
2471.69	0.000699683
2470.73	0.000760666
2469.76	0.000828458
2468.8	0.000884707
2467.83	0.000920431
2466.87	0.000934122
2465.91	0.000925617
2464.94	0.000890729
2463.98	0.000825929
2463.01	0.000736173
2462.05	0.00063797
2461.08	0.000554572
2460.12	0.000506341
2459.16	0.000503022
2458.19	0.000541426
2457.23	0.000607166
2456.26	0.000680087
2455.3	0.000741777
2454.33	0.000782455
2453.37	0.000801471
2452.4	0.000802121
2451.44	0.000786783
2450.48	0.000758879
2449.51	0.000728515
2448.55	0.000714302
2447.58	0.000732425
2446.62	0.000781503
2445.65	0.000837288
2444.69	0.00086583
2443.73	0.000846233
2442.76	0.000785843
2441.8	0.000712887
2440.83	0.000657532
2439.87	0.000634571
2438.9	0.000641544
2437.94	0.000666593
2436.97	0.000697746
2436.01	0.00072442
2435.05	0.000739155
2434.08	0.000740965
2433.12	0.000738899
2432.15	0.000748982
2431.19	0.000783383
2430.22	0.000840084
2429.26	0.000903758
2428.3	0.000956816
2427.33	0.000988757
2426.37	0.000999791
2425.4	0.000995046
2424.44	0.000981413
2423.47	0.000966167
2422.51	0.00095692
2421.54	0.000958649
2420.58	0.000970124
2419.62	0.000985323
2418.65	0.000998306
2417.69	0.00100884
2416.72	0.00102044
2415.76	0.00103553
2414.79	0.00105085
2413.83	0.00105788
2412.87	0.00104817
2411.9	0.00101642
2410.94	0.000962443
2409.97	0.000893026
2409.01	0.000821903
2408.04	0.000768335
2407.08	0.000751511
2406.11	0.000783116
2405.15	0.000861897
2404.19	0.000974057
2403.22	0.00109845
2402.26	0.0012142
2401.29	0.00130444
2400.33	0.00136038
2399.36	0.00138063
2398.4	0.00137023
2397.44	0.00133874
2396.47	0.00129642
2395.51	0.00125212
2394.54	0.00121012
2393.58	0.00117243
2392.61	0.00114201
2391.65	0.0011263
2390.68	0.00113591
2389.72	0.00117798
2388.76	0.00124902
2387.79	0.00133287
2386.83	0.00140723
2385.86	0.00145594
2384.9	0.00147587
2383.93	0.0014766
2382.97	0.00147332
2382.01	0.0014807
2381.04	0.00150979
2380.08	0.00156678
2379.11	0.00165069
2378.15	0.00175094
2377.18	0.00185056
2376.22	0.00193622
2375.25	0.00200709
2374.29	0.00207674
2373.33	0.00216212
2372.36	0.00226869
2371.4	0.00238185
2370.43	0.00247468
2369.47	0.00252343
2368.5	0.00252408
2367.54	0.00249644
2366.58	0.0024742
2365.61	0.00248619
2364.65	0.00254331
2363.68	0.00263572
2362.72	0.00274406
2361.75	0.00285219
2360.79	0.00295321
2359.82	0.00304637
2358.86	0.0031291
2357.9	0.00319352
2356.93	0.00323011
2355.97	0.00323556
2355	0.00321538
2354.04	0.00318303
2353.07	0.00315142
2352.11	0.00312793
2351.15	0.00311467
2350.18	0.00311206
2349.22	0.00312317
2348.25	0.00315304
2347.29	0.0032016
2346.32	0.00326119
2345.36	0.00331821
2344.39	0.00336198
2343.43	0.0033892
2342.47	0.00339959
2341.5	0.00338942
2340.54	0.00335337
2339.57	0.00329414
2338.61	0.00322909
2337.64	0.00318232
2336.68	0.00316496
2335.72	0.00316555
2334.75	0.00316015
2333.79	0.00313332
2332.82	0.00308984
2331.86	0.00304599
2330.89	0.00301322
2329.93	0.00298929
2328.96	0.00296469
2328	0.00293209
2327.04	0.00288838
2326.07	0.00283131
2325.11	0.00275985
2324.14	0.00267743
2323.18	0.00259545
2322.21	0.00252609
2321.25	0.00247369
2320.29	0.00243405
2319.32	0.00240169
2318.36	0.00237786
2317.39	0.0023683
2316.43	0.00237348
2315.46	0.00238355
2314.5	0.00238438
2313.53	0.00236695
2312.57	0.00233181
2311.61	0.00228266
2310.64	0.00222159
2309.68	0.00215046
2308.71	0.00207526
2307.75	0.00200811
2306.78	0.00195896
2305.82	0.00192824
2304.86	0.00190622
2303.89	0.00187998
2302.93	0.00184297
2301.96	0.00179653
2301	0.00174646
2300.03	0.00169708
2299.07	0.00165026
2298.1	0.00160549
2297.14	0.00156414
2296.18	0.00153166
2295.21	0.00151703
2294.25	0.00152879
2293.28	0.00156658
2292.32	0.00161651
2291.35	0.0016546
2290.39	0.00165995
2289.43	0.00162619
2288.46	0.00156435
2287.5	0.00149286
2286.53	0.001424
2285.57	0.00135954
2284.6	0.00129479
2283.64	0.00122827
2282.67	0.0011642
2281.71	0.00110972
2280.75	0.00107104
2279.78	0.0010508
2278.82	0.00104802
2277.85	0.00105607
2276.89	0.00106319
2275.92	0.00105633
2274.96	0.00103013
2274	0.000992424
2273.03	0.000959519
2272.07	0.000945132
2271.1	0.000951618
2270.14	0.000971887
2269.17	0.000997598
2268.21	0.00102341
2267.24	0.0010454
2266.28	0.00105678
2265.32	0.00105107
2264.35	0.00102735
2263.39	0.00099225
2262.42	0.000954449
2261.46	0.000916915
2260.49	0.00087684
2259.53	0.000833169
2258.57	0.000792653
2257.6	0.000766919
2256.64	0.000762139
2255.67	0.000771177
2254.71	0.00077489
2253.74	0.000753913
2252.78	0.000702387
2251.81	0.000635603
2250.85	0.000582487
2249.89	0.000566801
2248.92	0.000589623
2247.96	0.000626843
2246.99	0.000647623
2246.03	0.000638979
2245.06	0.000612874
2244.1	0.00059199
2243.14	0.000586838
2242.17	0.000587662
2241.21	0.000577696
2240.24	0.00055036
2239.28	0.00051394
2238.31	0.000480247
2237.35	0.000453434
2236.38	0.000429382
2235.42	0.000405504
2234.46	0.000385676
2233.49	0.000376742
2232.53	0.000380977
2231.56	0.000391256
2230.6	0.000394343
2229.63	0.000378285
2228.67	0.00033973
2227.71	0.000286115
2226.74	0.000233986
2225.78	0.000199979
2224.81	0.000192983
2223.85	0.000209516
2222.88	0.000240947
2221.92	0.000277994
2220.95	0.000315005
2219.99	0.000348258
2219.03	0.000374479
2218.06	0.000393472
2217.1	0.000410447
2216.13	0.00043313
2215.17	0.000464711
2214.2	0.000498834
2213.24	0.000523477
2212.28	0.000530485
2211.31	0.000522433
2210.35	0.000511504
2209.38	0.00051003
2208.42	0.000522108
2207.45	0.000542343
2206.49	0.000561069
2205.52	0.000572486
2204.56	0.000577696
2203.6	0.000582302
2202.63	0.000590574
2201.67	0.000601121
2200.7	0.000608001
2199.74	0.000604555
2198.77	0.000588381
2197.81	0.000561383
2196.85	0.000528107
2195.88	0.000493137
2194.92	0.000459618
2193.95	0.000430055
2192.99	0.000406479
2192.02	0.000389957
2191.06	0.000380199
2190.09	0.000374352
2189.13	0.000367077
2188.17	0.000351391
2187.2	0.000322152
2186.24	0.000280372
2185.27	0.000235088
2184.31	0.00020136
2183.34	0.000192983
2182.38	0.00021432
2181.42	0.000258409
2180.45	0.000309494
2179.49	0.000353201
2178.52	0.000382949
2177.56	0.000402511
2176.59	0.000420309
2175.63	0.000442876
2174.66	0.000470536
2173.7	0.000497465
2172.74	0.000515356
2171.77	0.000517177
2170.81	0.0004996
2169.84	0.000464189
2168.88	0.000418905
2167.91	0.000377101
2166.95	0.000354024
2165.99	0.000359779
2165.02	0.000393844
2164.06	0.000444604
2163.09	0.000495562
2162.13	0.000533328
2161.16	0.000555106
2160.2	0.000567172
2159.23	0.000580341
2158.27	0.000600703
2157.31	0.000627423
2156.34	0.000655675
2155.38	0.000681781
2154.41	0.000706645
2153.45	0.000733992
2152.48	0.00076533
2151.52	0.0007969
2150.56	0.000820963
2149.59	0.000829584
2148.63	0.000818063
2147.66	0.000786701
2146.7	0.000739491
2145.73	0.000682477
2144.77	0.000623606
2143.8	0.000568472
2142.84	0.000517398
2141.88	0.00046651
2140.91	0.000410818
2139.95	0.000350764
2138.98	0.000293831
2138.02	0.000251007
2137.05	0.000229148
2136.09	0.000228533
2135.13	0.00024524
2134.16	0.000275279
2133.2	0.000312244
2132.23	0.000346297
2131.27	0.000366184
2130.3	0.000366787
2129.34	0.000355823
2128.37	0.000347144
2127.41	0.000350845
2126.45	0.000365186
2125.48	0.000382369
2124.52	0.000398972
2123.55	0.000419868
2122.59	0.000450034
2121.62	0.00048389
2120.66	0.000505552
2119.7	0.000501398
2118.73	0.000474295
2117.77	0.000442934
2116.8	0.000430159
2115.84	0.00044711
2114.87	0.000484621
2113.91	0.000521621
2112.94	0.000539674
2111.98	0.000536008
2111.02	0.000524684
2110.05	0.000526111
2109.09	0.000551184
2108.12	0.000593138
2107.16	0.000636021
2106.19	0.000666895
2105.23	0.000685111
2104.27	0.000697374
2103.3	0.000705983
2102.34	0.0007048
2101.37	0.00068431
2100.41	0.000643597
2099.44	0.000594832
2098.48	0.000556127
2097.51	0.000541067
2096.55	0.000552251
2095.59	0.000581292
2094.62	0.000612654
2093.66	0.000629245
2092.69	0.000618316
2091.73	0.000579424
2090.76	0.000526366
2089.8	0.000481419
2088.84	0.000461138
2087.87	0.000466858
2086.91	0.00048845
2085.94	0.000514126
2084.98	0.00054131
2084.01	0.000572985
2083.05	0.000608639
2082.08	0.000638562
2081.12	0.000651081
2080.16	0.000643609
2079.19	0.000627064
2078.23	0.000617202
2077.26	0.000621692
2076.3	0.000634756
2075.33	0.000642739
2074.37	0.000635499
2073.41	0.000611528
2072.44	0.000577046
2071.48	0.000541937
[truncated: 1,267 more rows]

## Sheet: Fig. 3b
Wavenumber / cm-1	Normalized absorbance	Wavenumber / cm-1	Normalized absorbance	Normalized absorbance	Normalized absorbance
		For fitting	Full fit	Peak 1	Peak 2
3998.3	-0.028115	1600.9	0.000808036	0.00080399	4.0465e-06
3997.33	-0.028061	1601	0.000814486	0.000810423	4.0627e-06
3996.37	-0.0280071	1601.2	0.000821013	0.000816934	4.079e-06
3995.4	-0.0279532	1601.4	0.000827617	0.000823522	4.09541e-06
3994.44	-0.0278993	1601.5	0.000834301	0.00083019	4.11191e-06
3993.48	-0.0279025	1601.7	0.000841066	0.000836938	4.12851e-06
3992.51	-0.0279218	1601.8	0.000847913	0.000843767	4.14521e-06
3991.55	-0.0279301	1602	0.000854842	0.00085068	4.16201e-06
3990.58	-0.0279133	1602.2	0.000861857	0.000857678	4.17891e-06
3989.62	-0.0278705	1602.3	0.000868957	0.000864761	4.19592e-06
3988.65	-0.0278104	1602.5	0.000876145	0.000871931	4.21303e-06
3987.69	-0.0277481	1602.7	0.000883421	0.00087919	4.23025e-06
3986.72	-0.0277019	1602.8	0.000890787	0.00088654	4.24757e-06
3985.76	-0.0276874	1603	0.000898245	0.00089398	4.265e-06
3984.8	-0.0277087	1603.2	0.000905796	0.000901514	4.28253e-06
3983.83	-0.0277544	1603.3	0.000913442	0.000909142	4.30018e-06
3982.87	-0.0278014	1603.5	0.000921184	0.000916867	4.31793e-06
3981.9	-0.0278286	1603.7	0.000929025	0.000924689	4.33579e-06
3980.94	-0.0278292	1603.8	0.000936964	0.00093261	4.35377e-06
3979.97	-0.0278112	1604	0.000945005	0.000940633	4.37186e-06
3979.01	-0.0277841	1604.1	0.000953149	0.000948758	4.39006e-06
3978.05	-0.0277434	1604.3	0.000961397	0.000956988	4.40837e-06
3977.08	-0.0276685	1604.5	0.000969752	0.000965325	4.4268e-06
3976.12	-0.027539	1604.6	0.000978215	0.000973769	4.44534e-06
3975.15	-0.0273573	1604.8	0.000986788	0.000982324	4.464e-06
3974.19	-0.0271599	1605	0.000995473	0.00099099	4.48278e-06
3973.22	-0.0270063	1605.1	0.00100427	0.00099977	4.50168e-06
3972.26	-0.0269515	1605.3	0.00101319	0.00100867	4.52069e-06
3971.29	-0.0270181	1605.5	0.00102222	0.00101768	4.53983e-06
3970.33	-0.0271864	1605.6	0.00103137	0.00102681	4.55909e-06
3969.37	-0.0274031	1605.8	0.00104065	0.00103607	4.57847e-06
3968.4	-0.0276032	1606	0.00105005	0.00104545	4.59797e-06
3967.44	-0.0277314	1606.1	0.00105957	0.00105495	4.61761e-06
3966.47	-0.0277544	1606.3	0.00106923	0.00106459	4.63736e-06
3965.51	-0.0277107	1606.4	0.00107901	0.00107435	4.65724e-06
3964.54	-0.0275661	1606.6	0.00108893	0.00108425	4.67726e-06
3963.58	-0.027351	1606.8	0.00109898	0.00109429	4.6974e-06
3962.62	-0.0271081	1606.9	0.00110918	0.00110446	4.71767e-06
3961.65	-0.026885	1607.1	0.00111951	0.00111477	4.73807e-06
3960.69	-0.026723	1607.3	0.00112999	0.00112523	4.7586e-06
3959.72	-0.0266472	1607.4	0.00114061	0.00113583	4.77927e-06
3958.76	-0.0266599	1607.6	0.00115138	0.00114658	4.80008e-06
3957.79	-0.0267405	1607.8	0.0011623	0.00115748	4.82101e-06
3956.83	-0.0268524	1607.9	0.00117338	0.00116854	4.84209e-06
3955.86	-0.0269565	1608.1	0.00118461	0.00117975	4.86331e-06
3954.9	-0.0270281	1608.3	0.00119601	0.00119112	4.88466e-06
3953.94	-0.027068	1608.4	0.00120756	0.00120266	4.90616e-06
3952.97	-0.0270997	1608.6	0.00121929	0.00121436	4.92779e-06
3952.01	-0.0271501	1608.7	0.00123118	0.00122623	4.94957e-06
3951.04	-0.0272241	1608.9	0.00124324	0.00123827	4.9715e-06
3950.08	-0.0272921	1609.1	0.00125548	0.00125049	4.99357e-06
3949.11	-0.027302	1609.2	0.0012679	0.00126289	5.01579e-06
3948.15	-0.0272105	1609.4	0.0012805	0.00127547	5.03816e-06
3947.19	-0.0270111	1609.6	0.00129329	0.00128823	5.06067e-06
3946.22	-0.0267409	1609.7	0.00130627	0.00130119	5.08334e-06
3945.26	-0.0264619	1609.9	0.00131944	0.00131433	5.10616e-06
3944.29	-0.0262324	1610.1	0.00133281	0.00132768	5.12914e-06
3943.33	-0.0260879	1610.2	0.00134638	0.00134122	5.15227e-06
3942.36	-0.0260417	1610.4	0.00136015	0.00135498	5.17556e-06
3941.4	-0.0260973	1610.6	0.00137413	0.00136894	5.199e-06
3940.43	-0.026255	1610.7	0.00138833	0.00138311	5.22261e-06
3939.47	-0.0265069	1610.9	0.00140275	0.0013975	5.24637e-06
3938.51	-0.0268235	1611	0.00141738	0.00141211	5.2703e-06
3937.54	-0.0271499	1611.2	0.00143225	0.00142695	5.29439e-06
3936.58	-0.0274224	1611.4	0.00144734	0.00144202	5.31865e-06
3935.61	-0.0275967	1611.5	0.00146267	0.00145733	5.34307e-06
3934.65	-0.0276698	1611.7	0.00147824	0.00147287	5.36767e-06
3933.68	-0.0276754	1611.9	0.00149406	0.00148867	5.39243e-06
3932.72	-0.0276589	1612	0.00151013	0.00150471	5.41736e-06
3931.76	-0.027646	1612.2	0.00152645	0.00152101	5.44247e-06
3930.79	-0.0276285	1612.4	0.00154303	0.00153757	5.46775e-06
3929.83	-0.0275734	1612.5	0.00155989	0.00155439	5.49321e-06
3928.86	-0.0274485	1612.7	0.00157701	0.00157149	5.51885e-06
3927.9	-0.0272459	1612.8	0.00159441	0.00158887	5.54467e-06
3926.93	-0.026992	1613	0.0016121	0.00160653	5.57067e-06
3925.97	-0.0267388	1613.2	0.00163008	0.00162448	5.59685e-06
3925	-0.026545	1613.3	0.00164835	0.00164273	5.62322e-06
3924.04	-0.026455	1613.5	0.00166693	0.00166128	5.64977e-06
3923.08	-0.026484	1613.7	0.00168581	0.00168014	5.67651e-06
3922.11	-0.0266129	1613.8	0.00170502	0.00169931	5.70344e-06
3921.15	-0.0267927	1614	0.00172454	0.00171881	5.73057e-06
3920.18	-0.0269556	1614.2	0.0017444	0.00173864	5.75788e-06
3919.22	-0.027034	1614.3	0.0017646	0.00175881	5.7854e-06
3918.25	-0.0269833	1614.5	0.00178514	0.00177932	5.81311e-06
3917.29	-0.0268033	1614.7	0.00180603	0.00180019	5.84102e-06
3916.33	-0.0265463	1614.8	0.00182728	0.00182141	5.86913e-06
3915.36	-0.0263051	1615	0.00184891	0.00184301	5.89745e-06
3914.4	-0.0261789	1615.1	0.00187091	0.00186498	5.92597e-06
3913.43	-0.0262321	1615.3	0.0018933	0.00188734	5.95469e-06
3912.47	-0.0264636	1615.5	0.00191608	0.0019101	5.98363e-06
3911.5	-0.0268032	1615.6	0.00193927	0.00193325	6.01278e-06
3910.54	-0.0271399	1615.8	0.00196287	0.00195682	6.04214e-06
3909.57	-0.0273696	1616	0.00198689	0.00198082	6.07172e-06
3908.61	-0.0274387	1616.1	0.00201135	0.00200525	6.10151e-06
3907.65	-0.0273611	1616.3	0.00203625	0.00203012	6.13152e-06
3906.68	-0.0272019	1616.5	0.0020616	0.00205544	6.16176e-06
3905.72	-0.0270378	1616.6	0.00208742	0.00208123	6.19222e-06
3904.75	-0.0269192	1616.8	0.00211372	0.00210749	6.22291e-06
3903.79	-0.0268534	1617	0.0021405	0.00213424	6.25382e-06
3902.82	-0.0268136	1617.1	0.00216778	0.00216149	6.28497e-06
3901.86	-0.0267625	1617.3	0.00219557	0.00218925	6.31634e-06
3900.9	-0.0266742	1617.4	0.00222388	0.00221754	6.34796e-06
3899.93	-0.0265429	1617.6	0.00225274	0.00224636	6.37981e-06
3898.97	-0.0263798	1617.8	0.00228214	0.00227573	6.4119e-06
3898	-0.0262049	1617.9	0.0023121	0.00230566	6.44424e-06
3897.04	-0.026042	1618.1	0.00234264	0.00233617	6.47682e-06
3896.07	-0.0259181	1618.3	0.00237378	0.00236727	6.50964e-06
3895.11	-0.0258617	1618.4	0.00240551	0.00239897	6.54272e-06
3894.14	-0.025895	1618.6	0.00243788	0.0024313	6.57605e-06
3893.18	-0.0260215	1618.8	0.00247087	0.00246427	6.60963e-06
3892.22	-0.0262157	1618.9	0.00250453	0.00249788	6.64348e-06
3891.25	-0.0264278	1619.1	0.00253885	0.00253217	6.67758e-06
3890.29	-0.0266019	1619.3	0.00257386	0.00256715	6.71194e-06
3889.32	-0.0267011	1619.4	0.00260958	0.00260283	6.74658e-06
3888.36	-0.0267215	1619.6	0.00264602	0.00263924	6.78148e-06
3887.39	-0.0266892	1619.7	0.0026832	0.00267639	6.81665e-06
3886.43	-0.0266416	1619.9	0.00272115	0.0027143	6.85209e-06
3885.47	-0.0266064	1620.1	0.00275988	0.00275299	6.88781e-06
3884.5	-0.0265899	1620.2	0.00279942	0.00279249	6.92382e-06
3883.54	-0.0265798	1620.4	0.00283977	0.00283281	6.9601e-06
3882.57	-0.0265595	1620.6	0.00288098	0.00287398	6.99667e-06
3881.61	-0.0265235	1620.7	0.00292306	0.00291602	7.03353e-06
3880.64	-0.0264861	1620.9	0.00296603	0.00295896	7.07068e-06
3879.68	-0.0264774	1621.1	0.00300992	0.00300281	7.10813e-06
3878.71	-0.026528	1621.2	0.00305475	0.00304761	7.14587e-06
3877.75	-0.0266515	1621.4	0.00310055	0.00309337	7.18392e-06
3876.79	-0.026833	1621.6	0.00314735	0.00314013	7.22227e-06
3875.82	-0.0270313	1621.7	0.00319518	0.00318792	7.26092e-06
3874.86	-0.0271923	1621.9	0.00324405	0.00323675	7.29989e-06
3873.89	-0.0272693	1622	0.00329401	0.00328667	7.33917e-06
3872.93	-0.0272413	1622.2	0.00334508	0.0033377	7.37877e-06
3871.96	-0.0271223	1622.4	0.0033973	0.00338988	7.4187e-06
3871	-0.0269581	1622.5	0.0034507	0.00344324	7.45894e-06
3870.04	-0.0268129	1622.7	0.0035053	0.0034978	7.49952e-06
3869.07	-0.0267472	1622.9	0.00356115	0.00355361	7.54042e-06
3868.11	-0.0267979	1623	0.00361829	0.00361071	7.58166e-06
3867.14	-0.0269644	1623.2	0.00367674	0.00366912	7.62324e-06
3866.18	-0.0272069	1623.4	0.00373656	0.00372889	7.66516e-06
3865.21	-0.0274604	1623.5	0.00379777	0.00379006	7.70743e-06
3864.25	-0.0276575	1623.7	0.00386042	0.00385267	7.75005e-06
3863.28	-0.0277544	1623.9	0.00392455	0.00391676	7.79303e-06
3862.32	-0.0277451	1624	0.00399021	0.00398237	7.83636e-06
3861.36	-0.0276574	1624.2	0.00405744	0.00404956	7.88005e-06
3860.39	-0.0275349	1624.3	0.0041263	0.00411837	7.92411e-06
3859.43	-0.0274143	1624.5	0.00419682	0.00418885	7.96854e-06
3858.46	-0.0273125	1624.7	0.00426906	0.00426104	8.01334e-06
3857.5	-0.0272295	1624.8	0.00434307	0.00433501	8.05853e-06
3856.53	-0.0271621	1625	0.00441891	0.0044108	8.10409e-06
3855.57	-0.0271148	1625.2	0.00449663	0.00448848	8.15004e-06
3854.61	-0.0270997	1625.3	0.00457629	0.00456809	8.19639e-06
3853.64	-0.0271254	1625.5	0.00465795	0.00464971	8.24313e-06
3852.68	-0.0271836	1625.7	0.00474167	0.00473338	8.29027e-06
3851.71	-0.0272456	1625.8	0.00482752	0.00481919	8.33781e-06
3850.75	-0.0272713	1626	0.00491557	0.00490718	8.38577e-06
3849.78	-0.0272301	1626.2	0.00500587	0.00499744	8.43414e-06
3848.82	-0.0271203	1626.3	0.00509852	0.00509003	8.48293e-06
3847.85	-0.0269769	1626.5	0.00519356	0.00518503	8.53214e-06
3846.89	-0.0268598	1626.6	0.0052911	0.00528251	8.58179e-06
3845.93	-0.0268264	1626.8	0.00539119	0.00538256	8.63186e-06
3844.96	-0.0269012	1627	0.00549393	0.00548525	8.68238e-06
3844	-0.0270579	1627.1	0.0055994	0.00559067	8.73334e-06
3843.03	-0.0272255	1627.3	0.00570769	0.0056989	8.78475e-06
3842.07	-0.027319	1627.5	0.00581888	0.00581005	8.83661e-06
3841.1	-0.0272793	1627.6	0.00593308	0.00592419	8.88894e-06
3840.14	-0.0271032	1627.8	0.00605037	0.00604143	8.94173e-06
3839.18	-0.0268465	1628	0.00617086	0.00616186	8.99499e-06
3838.21	-0.0265982	1628.1	0.00629465	0.0062856	9.04873e-06
3837.25	-0.0264422	1628.3	0.00642184	0.00641274	9.10295e-06
3836.28	-0.026423	1628.5	0.00655256	0.0065434	9.15766e-06
3835.32	-0.0265342	1628.6	0.0066869	0.00667768	9.21286e-06
3834.35	-0.0267278	1628.8	0.00682499	0.00681572	9.26856e-06
3833.39	-0.0269376	1628.9	0.00696694	0.00695762	9.32477e-06
3832.42	-0.0271032	1629.1	0.00711289	0.00710351	9.3815e-06
3831.46	-0.0271874	1629.3	0.00726296	0.00725352	9.43874e-06
3830.5	-0.0271857	1629.4	0.00741728	0.00740778	9.4965e-06
3829.53	-0.0271259	1629.6	0.00757598	0.00756643	9.5548e-06
3828.57	-0.0270578	1629.8	0.00773921	0.0077296	9.61363e-06
3827.6	-0.0270316	1629.9	0.00790711	0.00789744	9.67301e-06
3826.64	-0.0270725	1630.1	0.00807982	0.00807009	9.73294e-06
3825.67	-0.0271613	1630.3	0.00825749	0.0082477	9.79343e-06
3824.71	-0.0272386	1630.4	0.00844029	0.00843043	9.85448e-06
3823.75	-0.0272333	1630.6	0.00862835	0.00861844	9.91611e-06
3822.78	-0.0271023	1630.7	0.00882185	0.00881187	9.97831e-06
3821.82	-0.026858	1630.9	0.00902094	0.0090109	1.00411e-05
3820.85	-0.0265643	1631.1	0.00922579	0.00921569	1.01045e-05
3819.89	-0.0263072	1631.2	0.00943657	0.0094264	1.01685e-05
3818.92	-0.0261538	1631.4	0.00965345	0.00964322	1.02331e-05
3817.96	-0.0261264	1631.6	0.00987659	0.00986629	1.02983e-05
3816.99	-0.0262017	1631.7	0.0101062	0.0100958	1.03641e-05
3816.03	-0.0263299	1631.9	0.0103424	0.0103319	1.04306e-05
3815.07	-0.026459	1632.1	0.0105853	0.0105748	1.04977e-05
3814.1	-0.0265542	1632.2	0.0108353	0.0108247	1.05654e-05
3813.14	-0.0266036	1632.4	0.0110923	0.0110817	1.06339e-05
3812.17	-0.0266169	1632.6	0.0113566	0.0113459	1.07029e-05
3811.21	-0.0266181	1632.7	0.0116284	0.0116176	1.07727e-05
3810.24	-0.0266348	1632.9	0.0119078	0.0118969	1.08431e-05
3809.28	-0.0266893	1633	0.0121949	0.012184	1.09143e-05
3808.32	-0.026789	1633.2	0.0124899	0.0124789	1.09861e-05
3807.35	-0.0269229	1633.4	0.012793	0.0127819	1.10586e-05
3806.39	-0.0270655	1633.5	0.0131041	0.013093	1.11319e-05
3805.42	-0.0271862	1633.7	0.0134235	0.0134123	1.12059e-05
3804.46	-0.0272598	1633.9	0.0137512	0.01374	1.12806e-05
3803.49	-0.0272736	1634	0.0140873	0.014076	1.13561e-05
3802.53	-0.0272272	1634.2	0.0144319	0.0144204	1.14323e-05
3801.56	-0.0271321	1634.4	0.0147849	0.0147733	1.15094e-05
3800.6	-0.0270091	1634.5	0.0151463	0.0151347	1.15871e-05
3799.64	-0.0268863	1634.7	0.015516	0.0155044	1.16657e-05
3798.67	-0.0267927	1634.9	0.0158941	0.0158824	1.17451e-05
3797.71	-0.0267488	1635	0.0162804	0.0162685	1.18253e-05
3796.74	-0.0267575	1635.2	0.0166746	0.0166627	1.19063e-05
3795.78	-0.0268039	1635.3	0.0170767	0.0170647	1.19882e-05
3794.81	-0.0268661	1635.5	0.0174862	0.0174741	1.20709e-05
3793.85	-0.0269318	1635.7	0.0179029	0.0178907	1.21544e-05
3792.89	-0.0270073	1635.8	0.0183264	0.0183141	1.22388e-05
3791.92	-0.0271127	1636	0.0187561	0.0187438	1.23241e-05
3790.96	-0.0272611	1636.2	0.0191916	0.0191792	1.24103e-05
3789.99	-0.0274373	1636.3	0.0196323	0.0196198	1.24974e-05
3789.03	-0.0275893	1636.5	0.0200773	0.0200647	1.25854e-05
3788.06	-0.0276448	1636.7	0.0205259	0.0205132	1.26744e-05
3787.1	-0.0275459	1636.8	0.0209773	0.0209645	1.27643e-05
3786.13	-0.0272846	1637	0.0214303	0.0214175	1.28551e-05
3785.17	-0.0269178	1637.2	0.021884	0.021871	1.2947e-05
3784.21	-0.0265504	1637.3	0.0223371	0.0223241	1.30398e-05
3783.24	-0.0262931	1637.5	0.0227884	0.0227752	1.31336e-05
3782.28	-0.0262173	1637.6	0.0232364	0.0232232	1.32284e-05
3781.31	-0.0263279	1637.8	0.0236797	0.0236664	1.33243e-05
3780.35	-0.0265678	1638	0.0241167	0.0241033	1.34212e-05
3779.38	-0.0268486	1638.1	0.0245458	0.0245323	1.35191e-05
3778.42	-0.0270913	1638.3	0.0249652	0.0249515	1.36182e-05
3777.46	-0.0272557	1638.5	0.0253731	0.0253593	1.37183e-05
3776.49	-0.0273457	1638.6	0.0257676	0.0257538	1.38195e-05
3775.53	-0.0273916	1638.8	0.026147	0.0261331	1.39219e-05
3774.56	-0.0274218	1639	0.0265093	0.0264952	1.40254e-05
3773.6	-0.0274419	1639.1	0.0268525	0.0268384	1.413e-05
3772.63	-0.027433	1639.3	0.0271749	0.0271607	1.42359e-05
3771.67	-0.0273692	1639.5	0.0274745	0.0274602	1.43429e-05
3770.7	-0.0272419	1639.6	0.0277497	0.0277352	1.44511e-05
3769.74	-0.0270759	1639.8	0.0279987	0.0279841	1.45605e-05
3768.78	-0.0269235	1639.9	0.0282199	0.0282052	1.46712e-05
3767.81	-0.0268383	1640.1	0.028412	0.0283972	1.47832e-05
3766.85	-0.0268441	1640.3	0.0285737	0.0285588	1.48965e-05
3765.88	-0.0269164	1640.4	0.0287038	0.0286888	1.5011e-05
3764.92	-0.0269909	1640.6	0.0288016	0.0287865	1.51269e-05
3763.95	-0.0269948	1640.8	0.0288663	0.0288511	1.52441e-05
3762.99	-0.0268839	1640.9	0.0288975	0.0288821	1.53627e-05
3762.03	-0.0266651	1641.1	0.0288949	0.0288795	1.54827e-05
3761.06	-0.0263954	1641.3	0.0288587	0.0288431	1.5604e-05
3760.1	-0.0261585	1641.4	0.028789	0.0287732	1.57268e-05
3759.13	-0.0260333	1641.6	0.0286863	0.0286704	1.58511e-05
3758.17	-0.0260674	1641.8	0.0285513	0.0285353	1.59768e-05
3757.2	-0.0262648	1641.9	0.028385	0.0283689	1.61041e-05
3756.24	-0.0265881	1642.1	0.0281885	0.0281722	1.62328e-05
3755.27	-0.0269717	1642.2	0.027963	0.0279466	1.63631e-05
3754.31	-0.0273387	1642.4	0.02771	0.0276935	1.6495e-05
3753.35	-0.0276172	1642.6	0.0274311	0.0274145	1.66285e-05
3752.38	-0.0277544	1642.7	0.027128	0.0271113	1.67636e-05
3751.42	-0.0277346	1642.9	0.0268025	0.0267856	1.69003e-05
3750.45	-0.027571	1643.1	0.0264564	0.0264393	1.70388e-05
3749.49	-0.0273214	1643.2	0.0260915	0.0260743	1.71789e-05
3748.52	-0.0270673	1643.4	0.0257099	0.0256925	1.73208e-05
3747.56	-0.0268865	1643.6	0.0253133	0.0252958	1.74644e-05
3746.6	-0.026824	1643.7	0.0249037	0.0248861	1.76098e-05
3745.63	-0.0268763	1643.9	0.0244829	0.0244652	1.7757e-05
3744.67	-0.0269983	1644.1	0.0240527	0.0240348	1.79061e-05
3743.7	-0.0271281	1644.2	0.0236149	0.0235968	1.80571e-05
3742.74	-0.0272175	1644.4	0.023171	0.0231528	1.821e-05
3741.77	-0.0272488	1644.5	0.0227226	0.0227042	1.83648e-05
3740.81	-0.0272338	1644.7	0.0222712	0.0222527	1.85216e-05
3739.84	-0.0271959	1644.9	0.0218181	0.0217995	1.86804e-05
3738.88	-0.0271507	1645	0.0213647	0.0213459	1.88413e-05
3737.92	-0.0270991	1645.2	0.0209121	0.0208931	1.90042e-05
3736.95	-0.0270352	1645.4	0.0204614	0.0204423	1.91693e-05
3735.99	-0.0269612	1645.5	0.0200136	0.0199942	1.93365e-05
3735.02	-0.0268951	1645.7	0.0195694	0.0195499	1.95059e-05
3734.06	-0.0268626	1645.9	0.0191298	0.0191102	1.96775e-05
3733.09	-0.0268795	1646	0.0186955	0.0186756	1.98514e-05
3732.13	-0.0269358	1646.2	0.0182669	0.0182469	2.00277e-05
3731.17	-0.0269961	1646.4	0.0178447	0.0178245	2.02062e-05
3730.2	-0.027017	1646.5	0.0174294	0.017409	2.03872e-05
3729.24	-0.0269725	1646.7	0.0170213	0.0170007	2.05706e-05
3728.27	-0.0268707	1646.8	0.0166207	0.0166	2.07565e-05
3727.31	-0.02675	1647	0.016228	0.0162071	2.09449e-05
3726.34	-0.0266587	1647.2	0.0158433	0.0158222	2.11358e-05
3725.38	-0.0266298	1647.3	0.0154668	0.0154455	2.13294e-05
3724.41	-0.0266693	1647.5	0.0150986	0.0150771	2.15257e-05
3723.45	-0.0267637	1647.7	0.0147388	0.0147171	2.17247e-05
3722.49	-0.0268959	1647.8	0.0143875	0.0143655	2.19264e-05
3721.52	-0.0270551	1648	0.0140445	0.0140224	2.21309e-05
3720.56	-0.0272324	1648.2	0.01371	0.0136877	2.23384e-05
3719.59	-0.0274086	1648.3	0.0133839	0.0133614	2.25487e-05
3718.63	-0.0275498	1648.5	0.0130661	0.0130434	2.2762e-05
3717.66	-0.0276165	1648.6	0.0127565	0.0127335	2.29783e-05
3716.7	-0.0275837	1648.8	0.0124551	0.0124319	2.31978e-05
3715.74	-0.0274565	1649	0.0121616	0.0121382	2.34204e-05
3714.77	-0.0272724	1649.1	0.011876	0.0118524	2.36462e-05
3713.81	-0.0270887	1649.3	0.0115981	0.0115743	2.38752e-05
3712.84	-0.0269631	1649.5	0.0113278	0.0113037	2.41076e-05
3711.88	-0.0269342	1649.6	0.011065	0.0110406	2.43434e-05
3710.91	-0.0270098	1649.8	0.0108094	0.0107848	2.45827e-05
3709.95	-0.0271638	1650	0.0105609	0.010536	2.48255e-05
3708.98	-0.0273452	1650.1	0.0103193	0.0102942	2.50719e-05
3708.02	-0.0274977	1650.3	0.0100845	0.0100592	2.5322e-05
3707.06	-0.0275814	1650.5	0.00985624	0.00983067	2.55758e-05
3706.09	-0.0275866	1650.6	0.00963442	0.00960859	2.58335e-05
3705.13	-0.0275327	1650.8	0.00941885	0.00939275	2.60951e-05
3704.16	-0.0274507	1650.9	0.00920934	0.00918298	2.63606e-05
3703.2	-0.0273613	1651.1	0.00900574	0.00897911	2.66302e-05
3702.23	-0.0272638	1651.3	0.00880788	0.00878098	2.69039e-05
3701.27	-0.0271435	1651.4	0.00861559	0.00858841	2.71819e-05
3700.31	-0.0269906	1651.6	0.00842871	0.00840125	2.74642e-05
3699.34	-0.0268175	1651.8	0.00824709	0.00821934	2.77509e-05
3698.38	-0.0266587	1651.9	0.00807056	0.00804252	2.80421e-05
3697.41	-0.0265552	1652.1	0.00789897	0.00787063	2.83378e-05
3696.45	-0.0265349	1652.3	0.00773218	0.00770354	2.86383e-05
3695.48	-0.0266028	1652.4	0.00757004	0.00754109	2.89436e-05
3694.52	-0.0267451	1652.6	0.0074124	0.00738315	2.92537e-05
3693.55	-0.0269392	1652.8	0.00725914	0.00722957	2.95689e-05
3692.59	-0.027161	1652.9	0.00711011	0.00708022	2.98891e-05
3691.63	-0.0273855	1653.1	0.00696518	0.00693496	3.02145e-05
3690.66	-0.0275825	1653.2	0.00682423	0.00679368	3.05453e-05
3689.7	-0.0277166	1653.4	0.00668713	0.00665625	3.08815e-05
3688.73	-0.0277544	1653.6	0.00655376	0.00652254	3.12233e-05
3687.77	-0.02768	1653.7	0.00642402	0.00639245	3.15708e-05
3686.8	-0.0274956	1653.9	0.00629777	0.00626585	3.1924e-05
3685.84	-0.0272331	1654.1	0.00617492	0.00614264	3.22832e-05
3684.88	-0.0269413	1654.2	0.00605536	0.00602272	3.26485e-05
3683.91	-0.026669	1654.4	0.00593899	0.00590597	3.302e-05
3682.95	-0.0264494	1654.6	0.00582571	0.00579231	3.33979e-05
3681.98	-0.0262935	1654.7	0.00571541	0.00568163	3.37822e-05
3681.02	-0.0261938	1654.9	0.00560802	0.00557385	3.41732e-05
3680.05	-0.0261347	1655.1	0.00550344	0.00546887	3.4571e-05
3679.09	-0.0261027	1655.2	0.00540157	0.0053666	3.49757e-05
3678.12	-0.0260926	1655.4	0.00530235	0.00526696	3.53876e-05
3677.16	-0.0261087	1655.5	0.00520568	0.00516988	3.58067e-05
3676.2	-0.0261588	1655.7	0.0051115	0.00507526	3.62333e-05
3675.23	-0.0262472	1655.9	0.00501971	0.00498304	3.66675e-05
3674.27	-0.0263676	1656	0.00493026	0.00489315	3.71096e-05
3673.3	-0.0265004	1656.2	0.00484306	0.0048055	3.75596e-05
3672.34	-0.0266183	1656.4	0.00475806	0.00472004	3.80179e-05
3671.37	-0.0266976	1656.5	0.00467518	0.00463669	3.84846e-05
3670.41	-0.0267291	1656.7	0.00459436	0.0045554	3.89598e-05
3669.45	-0.0267231	1656.9	0.00451554	0.00447609	3.94439e-05
3668.48	-0.0267029	1657	0.00443866	0.00439872	3.9937e-05
3667.52	-0.0266926	1657.2	0.00436366	0.00432322	4.04394e-05
3666.55	-0.0267046	1657.4	0.00429049	0.00424954	4.09512e-05
3665.59	-0.0267349	1657.5	0.00421909	0.00417761	4.14728e-05
3664.62	-0.0267689	1657.7	0.00414941	0.0041074	4.20044e-05
3663.66	-0.0267925	1657.8	0.0040814	0.00403885	4.25462e-05
3662.69	-0.0268005	1658	0.00401502	0.00397192	4.30985e-05
3661.73	-0.026797	1658.2	0.00395021	0.00390654	4.36615e-05
3660.77	-0.0267907	1658.3	0.00388693	0.00384269	4.42356e-05
3659.8	-0.0267899	1658.5	0.00382513	0.00378031	4.48211e-05
3658.84	-0.0267979	1658.7	0.00376478	0.00371937	4.54182e-05
3657.87	-0.0268103	1658.8	0.00370584	0.00365981	4.60272e-05
3656.91	-0.0268141	1659	0.00364826	0.00360161	4.66484e-05
3655.94	-0.0267902	1659.2	0.003592	0.00354472	4.72823e-05
3654.98	-0.0267236	1659.3	0.00353704	0.00348911	4.79291e-05
3654.02	-0.0266165	1659.5	0.00348333	0.00343474	4.85892e-05
3653.05	-0.0264929	1659.7	0.00343083	0.00338157	4.92629e-05
3652.09	-0.0263875	1659.8	0.00337953	0.00332958	4.99507e-05
3651.12	-0.0263227	1660	0.00332937	0.00327872	5.06529e-05
3650.16	-0.0262926	1660.1	0.00328034	0.00322897	5.13699e-05
3649.19	-0.026266	1660.3	0.00323241	0.00318031	5.21021e-05
3648.23	-0.026211	1660.5	0.00318553	0.00313268	5.285e-05
3647.26	-0.0261216	1660.6	0.0031397	0.00308608	5.3614e-05
3646.3	-0.0260265	1660.8	0.00309487	0.00304047	5.43945e-05
3645.34	-0.0259725	1661	0.00305102	0.00299583	5.51922e-05
3644.37	-0.0259954	1661.1	0.00300813	0.00295212	5.60073e-05
3643.41	-0.0260989	1661.3	0.00296617	0.00290933	5.68406e-05
3642.44	-0.0262561	1661.5	0.00292512	0.00286743	5.76924e-05
3641.48	-0.0264273	1661.6	0.00288496	0.0028264	5.85634e-05
3640.51	-0.0265795	1661.8	0.00284566	0.0027862	5.94542e-05
3639.55	-0.0266934	1662	0.0028072	0.00274683	6.03652e-05
3638.59	-0.0267576	1662.1	0.00276956	0.00270827	6.12972e-05
3637.62	-0.0267628	1662.3	0.00273273	0.00267048	6.22508e-05
3636.66	-0.026703	1662.4	0.00269667	0.00263344	6.32266e-05
3635.69	-0.026584	1662.6	0.00266138	0.00259715	6.42254e-05
3634.73	-0.0264282	1662.8	0.00262683	0.00256158	6.52479e-05
3633.76	-0.026268	1662.9	0.00259301	0.00252672	6.62947e-05
3632.8	-0.0261318	1663.1	0.0025599	0.00249253	6.73667e-05
3631.83	-0.02603	1663.3	0.00252748	0.00245902	6.84648e-05
3630.87	-0.0259534	1663.4	0.00249575	0.00242616	6.95896e-05
3629.91	-0.0258831	1663.6	0.00246467	0.00239393	7.07422e-05
3628.94	-0.0258047	1663.8	0.00243424	0.00236232	7.19234e-05
3627.98	-0.0257192	1663.9	0.00240445	0.00233131	7.31341e-05
3627.01	-0.0256435	1664.1	0.00237527	0.0023009	7.43754e-05
3626.05	-0.0256014	1664.2	0.0023467	0.00227105	7.56482e-05
3625.08	-0.0256098	1664.4	0.00231873	0.00224177	7.69537e-05
3624.12	-0.0256669	1664.6	0.00229133	0.00221304	7.8293e-05
3623.16	-0.0257511	1664.7	0.00226451	0.00218484	7.96672e-05
3622.19	-0.0258314	1664.9	0.00223824	0.00215716	8.10775e-05
3621.23	-0.0258833	1665.1	0.00221251	0.00212999	8.25252e-05
3620.26	-0.0258997	1665.2	0.00218733	0.00210332	8.40116e-05
3619.3	-0.0258903	1665.4	0.00216267	0.00207713	8.55381e-05
3618.33	-0.0258691	1665.6	0.00213852	0.00205141	8.71061e-05
3617.37	-0.0258411	1665.7	0.00211488	0.00202616	8.87172e-05
3616.4	-0.0257967	1665.9	0.00209173	0.00200136	9.03729e-05
3615.44	-0.0257195	1666.1	0.00206908	0.001977	9.20748e-05
3614.48	-0.0256018	1666.2	0.0020469	0.00195308	9.38247e-05
3613.51	-0.0254563	1666.4	0.0020252	0.00192957	9.56243e-05
3612.55	-0.0253151	1666.5	0.00200395	0.00190648	9.74756e-05
3611.58	-0.0252145	1666.7	0.00198317	0.00188379	9.93805e-05
3610.62	-0.0251756	1666.9	0.00196283	0.00186149	0.000101341
3609.65	-0.0251946	1667	0.00194294	0.00183958	0.000103359
3608.69	-0.0252468	1667.2	0.00192348	0.00181804	0.000105438
3607.73	-0.025301	1667.4	0.00190445	0.00179687	0.000107579
3606.76	-0.0253323	1667.5	0.00188585	0.00177606	0.000109785
3605.8	-0.0253278	1667.7	0.00186766	0.00175561	0.000112058
3604.83	-0.0252859	1667.9	0.00184989	0.00173549	0.000114402
3603.87	-0.0252153	1668	0.00183253	0.00171571	0.000116819
3602.9	-0.0251351	1668.2	0.00181558	0.00169627	0.000119313
3601.94	-0.0250722	1668.4	0.00179903	0.00167714	0.000121885
3600.97	-0.0250516	1668.5	0.00178287	0.00165833	0.000124541
3600.01	-0.025083	1668.7	0.00176711	0.00163983	0.000127283
3599.05	-0.0251515	1668.8	0.00175174	0.00162163	0.000130115
3598.08	-0.0252231	1669	0.00173676	0.00160372	0.00013304
3597.12	-0.025264	1669.2	0.00172217	0.00158611	0.000136064
3596.15	-0.025261	1669.3	0.00170796	0.00156877	0.000139191
3595.19	-0.0252289	1669.5	0.00169414	0.00155172	0.000142424
3594.22	-0.025198	1669.7	0.0016807	0.00153493	0.000145769
3593.26	-0.0251907	1669.8	0.00166765	0.00151842	0.000149232
3592.3	-0.0252033	1670	0.00165498	0.00150216	0.000152816
3591.33	-0.0252067	1670.2	0.00164269	0.00148616	0.000156529
3590.37	-0.0251634	1670.3	0.00163078	0.0014704	0.000160376
3589.4	-0.0250505	1670.5	0.00161926	0.0014549	0.000164363
3588.44	-0.024873	1670.7	0.00160813	0.00143963	0.000168498
3587.47	-0.0246645	1670.8	0.00159738	0.00142459	0.000172787
3586.51	-0.0244772	1671	0.00158703	0.00140979	0.000177238
3585.54	-0.0243669	1671.1	0.00157707	0.00139521	0.00018186
3584.58	-0.0243755	1671.3	0.00156752	0.00138086	0.00018666
3583.62	-0.0245149	1671.5	0.00155837	0.00136672	0.000191648
3582.65	-0.0247557	1671.6	0.00154963	0.00135279	0.000196833
3581.69	-0.0250313	1671.8	0.0015413	0.00133907	0.000202226
3580.72	-0.0252586	1672	0.0015334	0.00132556	0.000207838
3579.76	-0.0253698	1672.1	0.00152593	0.00131225	0.000213679
3578.79	-0.0253395	1672.3	0.00151889	0.00129913	0.000219764
3577.83	-0.0251933	1672.5	0.00151231	0.0012862	0.000226104
3576.87	-0.0249944	1672.6	0.00150618	0.00127347	0.000232714
3575.9	-0.0248134	1672.8	0.00150053	0.00126092	0.000239609
3574.94	-0.0246984	1673	0.00149535	0.00124855	0.000246804
3573.97	-0.0246594	1673.1	0.00149068	0.00123636	0.000254318
3573.01	-0.0246721	1673.3	0.00148651	0.00122434	0.000262167
3572.04	-0.0246988	1673.4	0.00148287	0.0012125	0.000270372
3571.08	-0.0247105	1673.6	0.00147978	0.00120083	0.000278954
3570.11	-0.0247012	1673.8	0.00147725	0.00118932	0.000287935
3569.15	-0.0246836	1673.9	0.00147531	0.00117797	0.000297339
3568.19	-0.0246733	1674.1	0.00147398	0.00116678	0.000307192
3567.22	-0.024671	1674.3	0.00147327	0.00115575	0.000317521
3566.26	-0.0246572	1674.4	0.00147323	0.00114487	0.000328356
3565.29	-0.0246014	1674.6	0.00147388	0.00113415	0.000339728
3564.33	-0.0244819	1674.8	0.00147524	0.00112357	0.000351673
3563.36	-0.0243023	1674.9	0.00147736	0.00111314	0.000364226
3562.4	-0.0240929	1675.1	0.00148027	0.00110285	0.000377427
3561.44	-0.0238963	1675.3	0.00148401	0.00109269	0.000391319
3560.47	-0.0237452	1675.4	0.00148863	0.00108268	0.000405948
3559.51	-0.0236483	1675.6	0.00149417	0.0010728	0.000421362
3558.54	-0.0235922	1675.7	0.00150067	0.00106306	0.000437614
3557.58	-0.0235552	1675.9	0.00150821	0.00105345	0.000454763
3556.61	-0.0235251	1676.1	0.00151683	0.00104396	0.000472868
3555.65	-0.0235043	1676.2	0.0015266	0.0010346	0.000491997
3554.68	-0.0235045	1676.4	0.00153758	0.00102536	0.000512221
3553.72	-0.0235335	1676.6	0.00154987	0.00101625	0.000533616
3552.76	-0.0235874	1676.7	0.00156352	0.00100725	0.000556266
3551.79	-0.0236513	1676.9	0.00157864	0.000998377	0.000580258
3550.83	-0.0237082	1677.1	0.0015953	0.000989615	0.000605689
3549.86	-0.023747	1677.2	0.00161363	0.000980966	0.000632661
3548.9	-0.0237643	1677.4	0.00163371	0.000972429	0.000661283
3547.93	-0.0237602	1677.6	0.00165567	0.000964002	0.000691672
3546.97	-0.0237304	1677.7	0.00167964	0.000955683	0.000723954
3546.01	-0.0236645	1677.9	0.00170573	0.000947469	0.00075826
3545.04	-0.023551	1678	0.00173409	0.00093936	0.000794732
3544.08	-0.0233875	1678.2	0.00176487	0.000931354	0.000833517
3543.11	-0.0231873	1678.4	0.00179822	0.000923448	0.000874769
3542.15	-0.0229801	1678.5	0.00183429	0.000915641	0.000918649
3541.18	-0.0228004	1678.7	0.00187325	0.000907932	0.000965322
3540.22	-0.0226732	1678.9	0.00191527	0.000900319	0.00101496
3539.25	-0.0226	1679	0.00196052	0.0008928	0.00106772
3538.29	-0.022557	1679.2	0.00200914	0.000885374	0.00112377
3537.33	-0.0225054	1679.4	0.0020613	0.000878039	0.00118326
3536.36	-0.0224097	1679.5	0.00211712	0.000870794	0.00124633
3535.4	-0.0222557	1679.7	0.00217673	0.000863638	0.00131309
3534.43	-0.0220575	1679.9	0.00224019	0.000856568	0.00138363
3533.47	-0.0218502	1680	0.00230755	0.000849584	0.00145796
3532.5	-0.0216729	1680.2	0.00237875	0.000842684	0.00153607
3531.54	-0.0215524	1680.3	0.00245371	0.000835867	0.00161784
3530.58	-0.0214944	1680.5	0.0025322	0.000829132	0.00170307
3529.61	-0.0214862	1680.7	0.00261389	0.000822477	0.00179142
3528.65	-0.021504	1680.8	0.00269832	0.000815901	0.00188242
3527.68	-0.0215224	1681	0.00278484	0.000809403	0.00197544
3526.72	-0.0215201	1681.2	0.00287262	0.000802981	0.00206964
3525.75	-0.0214839	1681.3	0.00296063	0.000796635	0.00216399
3524.79	-0.0214096	1681.5	0.00304763	0.000790363	0.00225727
3523.82	-0.0213007	1681.7	0.00313218	0.000784164	0.00234802
3522.86	-0.0211646	1681.8	0.00321266	0.000778037	0.00243462
3521.9	-0.0210063	1682	0.0032873	0.000771981	0.00251532
3520.93	-0.0208257	1682.1	0.00335426	0.000765995	0.00258826
3519.97	-0.0206193	1682.3	0.0034117	0.000760078	0.00265162
3519	-0.0203866	1682.5	0.00345789	0.000754228	0.00270366
3518.04	-0.0201358	1682.6	0.00349131	0.000748445	0.00274286
3517.07	-0.0198845	1682.8	0.00351075	0.000742727	0.00276802
3516.11	-0.0196537	1683	0.0035154	0.000737075	0.00277833
3515.15	-0.0194597	1683.1	0.00350495	0.000731486	0.00277346
3514.18	-0.0193076	1683.3	0.00347953	0.000725959	0.00275357
3513.22	-0.0191904	1683.5	0.00343979	0.000720495	0.00271929
3512.25	-0.0190919	1683.6	0.0033868	0.000715092	0.00267171
3511.29	-0.0189933	1683.8	0.00332197	0.000709748	0.00261223
3510.32	-0.0188787	1684	0.00324698	0.000704464	0.00254252
3509.36	-0.0187389	1684.1	0.00316363	0.000699238	0.00246439
3508.39	-0.0185722	1684.3	0.00307377	0.00069407	0.0023797
3507.43	-0.0183827	1684.4	0.00297921	0.000688958	0.00229025
3506.47	-0.018175	1684.6	0.00288161	0.000683902	0.0021977
3505.5	-0.017949	1684.8	0.00278248	0.000678901	0.00210358
3504.54	-0.0176967	1684.9	0.00268315	0.000673954	0.0020092
3503.57	-0.0174033	1685.1	0.00258471	0.000669061	0.00191565
3502.61	-0.0170538	1685.3	0.00248806	0.00066422	0.00182384
3501.64	-0.016643	1685.4	0.00239391	0.000659432	0.00173448
3500.68	-0.0161855	1685.6	0.00230278	0.000654694	0.00164808
3499.72	-0.0157171	1685.8	0.00221505	0.000650007	0.00156504
3498.75	-0.0152864	1685.9	0.00213097	0.00064537	0.0014856
3497.79	-0.0149364	1686.1	0.00205068	0.000640782	0.0014099
3496.82	-0.0146848	1686.3	0.00197424	0.000636242	0.001338
3495.86	-0.0145135	1686.4	0.00190164	0.00063175	0.00126989
3494.89	-0.0143751	1686.6	0.00183281	0.000627305	0.0012055
3493.93	-0.0142143	1686.7	0.00176765	0.000622907	0.00114474
3492.96	-0.0139944	1686.9	0.00170602	0.000618554	0.00108747
3492	-0.0137119	1687.1	0.00164779	0.000614246	0.00103355
3491.04	-0.0133921	1687.2	0.00159279	0.000609983	0.000982807
3490.07	-0.0130704	1687.4	0.00154085	0.000605764	0.00093509
3489.11	-0.0127728	1687.6	0.00149181	0.000601588	0.000890225
3488.14	-0.0125098	1687.7	0.0014455	0.000597455	0.000848047
3487.18	-0.0122845	1687.9	0.00140176	0.000593364	0.000808394
3486.21	-0.0121021	1688.1	0.00136042	0.000589314	0.000771109
3485.25	-0.0119694	1688.2	0.00132135	0.000585306	0.000736041
3484.29	-0.0118825	1688.4	0.00128439	0.000581338	0.000703047
3483.32	-0.0118163	1688.6	0.0012494	0.00057741	0.000671993
3482.36	-0.0117289	1688.7	0.00121627	0.000573521	0.00064275
3481.39	-0.0115822	1688.9	0.00118487	0.000569671	0.000615198
3480.43	-0.0113645	1689	0.00115509	0.00056586	0.000589226
3479.46	-0.0110985	1689.2	0.00112681	0.000562087	0.000564728
3478.5	-0.010828	1689.4	0.00109996	0.000558351	0.000541606
3477.53	-0.010592	1689.5	0.00107442	0.000554651	0.00051977
3476.57	-0.0104038	1689.7	0.00105012	0.000550989	0.000499134
3475.61	-0.010247	1689.9	0.00102698	0.000547362	0.00047962
3474.64	-0.0100877	1690	0.00100493	0.00054377	0.000461155
3473.68	-0.00989422	1690.2	0.000983884	0.000540214	0.00044367
3472.71	-0.00965051	1690.4	0.000963794	0.000536692	0.000427102
3471.75	-0.00936168	1690.5	0.000944598	0.000533204	0.000411393
3470.78	-0.00904968	1690.7	0.000926239	0.00052975	0.000396488
3469.82	-0.0087458	1690.9	0.000908667	0.00052633	0.000382337
3468.86	-0.00848257	1691	0.000891834	0.000522942	0.000368893
3467.89	-0.0082857	1691.2	0.000875697	0.000519586	0.000356112
3466.93	-0.00816645	1691.3	0.000860215	0.000516262	0.000343953
3465.96	-0.00811711	1691.5	0.000845349	0.00051297	0.000332379
3465	-0.00811215	1691.7	0.000831064	0.00050971	0.000321354
3464.03	-0.00811601	1691.8	0.000817327	0.00050648	0.000310847
3463.07	-0.00809472	1692	0.000804107	0.00050328	0.000300826
3462.1	-0.00802681	1692.2	0.000791375	0.000500111	0.000291264
3461.14	-0.00790915	1692.3	0.000779105	0.000496971	0.000282134
3460.18	-0.00775433	1692.5	0.000767272	0.00049386	0.000273412
3459.21	-0.00758191	1692.7	0.000755852	0.000490779	0.000265073
3458.25	-0.00740706	1692.8	0.000744824	0.000487726	0.000257098
3457.28	-0.00723288	1693	0.000734167	0.000484701	0.000249466
3456.32	-0.00704988	1693.2	0.000723863	0.000481704	0.000242159
3455.35	-0.00684226	1693.3	0.000713893	0.000478735	0.000235158
3454.39	-0.0065972	1693.5	0.00070424	0.000475793	0.000228447
3453.43	-0.0063132	1693.6	0.000694889	0.000472878	0.000222012
3452.46	-0.00600494	1693.8	0.000685826	0.000469989	0.000215837
3451.5	-0.00570373	1694	0.000677036	0.000467127	0.00020991
3450.53	-0.00545283	1694.1	0.000668507	0.00046429	0.000204217
3449.57	-0.00529504	1694.3	0.000660226	0.000461479	0.000198746
3448.6	-0.00525579	1694.5	0.000652182	0.000458694	0.000193488
3447.64	-0.005328	1694.6	0.000644363	0.000455933	0.00018843
3446.67	-0.00546971	1694.8	0.000636761	0.000453198	0.000183564
3445.71	-0.00561867	1695	0.000629365	0.000450486	0.000178879
3444.75	-0.00571606	1695.1	0.000622166	0.000447799	0.000174368
3443.78	-0.00572675	1695.3	0.000615157	0.000445136	0.000170021
3442.82	-0.0056451	1695.5	0.000608327	0.000442496	0.000165832
3441.85	-0.00548665	1695.6	0.000601671	0.000439879	0.000161792
3440.89	-0.00527627	1695.8	0.000595181	0.000437286	0.000157896
3439.92	-0.00504097	1695.9	0.00058885	0.000434715	0.000154135
3438.96	-0.00481139	1696.1	0.000582672	0.000432167	0.000150505
3438	-0.00462308	1696.3	0.00057664	0.000429641	0.000147
3437.03	-0.0045113	1696.4	0.00057075	0.000427137	0.000143613
3436.07	-0.00449822	1696.6	0.000564994	0.000424654	0.00014034
3435.1	-0.00458026	1696.8	0.000559369	0.000422193	0.000137176
3434.14	-0.0047256	1696.9	0.000553869	0.000419754	0.000134116
3433.17	-0.00488501	1697.1	0.00054849	0.000417335	0.000131155
3432.21	-0.00500982	1697.3	0.000543227	0.000414937	0.00012829
3431.24	-0.0050677	1697.4	0.000538076	0.00041256	0.000125516
3430.28	-0.00504773	1697.6	0.000533032	0.000410203	0.00012283
3429.32	-0.00495695	1697.8	0.000528093	0.000407865	0.000120228
3428.35	-0.00481331	1697.9	0.000523254	0.000405548	0.000117706
3427.39	-0.00464073	1698.1	0.000518513	0.00040325	0.000115262
3426.42	-0.00446555	1698.2	0.000513864	0.000400972	0.000112892
3425.46	-0.00431265	1698.4	0.000509307	0.000398713	0.000110594
3424.49	-0.00419792	1698.6	0.000504837	0.000396473	0.000108364
3423.53	-0.00412191	1698.7	0.000500451	0.000394251	0.0001062
3422.57	-0.00406864	1698.9	0.000496148	0.000392049	0.000104099
3421.6	-0.00401345	1699.1	0.000491923	0.000389864	0.00010206
3420.64	-0.00393615	1699.2	0.000487776	0.000387697	0.000100078
3419.67	-0.00383172
3418.71	-0.00371125
3417.74	-0.00359348
3416.78	-0.00349074
3415.81	-0.00339909
3414.85	-0.00329772
3413.89	-0.00315821
3412.92	-0.00295914
3411.96	-0.00269915
3410.99	-0.00240311
3410.03	-0.00211805
3409.06	-0.00189786
3408.1	-0.00178207
3407.14	-0.00177577
3406.17	-0.00184184
3405.21	-0.00191238
3404.24	-0.00191746
3403.28	-0.00181733
3402.31	-0.00162069
3401.35	-0.0013773
3400.38	-0.00115027
3399.42	-0.000984312
3398.46	-0.000888802
3397.49	-0.000842485
3396.53	-0.000813157
3395.56	-0.000777026
3394.6	-0.000727459
3393.63	-0.000671041
3392.67	-0.000617826
3391.71	-0.000573797
3390.74	-0.000537666
3389.78	-0.000502269
3388.81	-0.000456868
3387.85	-0.000389278
3386.88	-0.000290083
3385.92	-0.00015796
3384.95	-5.03257e-06
3383.99	0.000142706
3383.03	0.000254241
3382.06	0.000307601
3381.1	0.000302135
3380.13	0.000260959
3379.17	0.000219495
3378.2	0.000208358
3377.24	0.000238734
3376.28	0.00029963
3375.31	0.000366559
3374.35	0.00041627
3373.38	0.000438544
3372.42	0.00043911
3371.45	0.000432837
3370.49	0.000432391
3369.52	0.000439579
3368.56	0.000444299
3367.6	0.000430489
3366.63	0.000385208
3365.67	0.000305506
3364.7	0.000200677
3363.74	9.04417e-05
3362.77	-1.68555e-06
3361.81	-5.72846e-05
3360.85	-7.28759e-05
3359.88	-6.55678e-05
3358.92	-6.9878e-05
3357.95	-0.000125417
3356.99	-0.000258888
3356.02	-0.000468378
3355.06	-0.000717671
3354.09	-0.000945894
3353.13	-0.00109053
3352.17	-0.00111451
3351.2	-0.00102458
3350.24	-0.000870393
3349.27	-0.000723365
3348.31	-0.000645361
3347.34	-0.000663625
3346.38	-0.000764601
3345.42	-0.000906741
3344.45	-0.00104239
3343.49	-0.0011354
3342.52	-0.00116672
3341.56	-0.0011304
3340.59	-0.00102815
3339.63	-0.000870008
3338.66	-0.000679433
3337.7	-0.00049401
3336.74	-0.000355205
3335.77	-0.000289084
3334.81	-0.000291492
3333.84	-0.000330295
3332.88	-0.000365439
3331.91	-0.000373132
3330.95	-0.000356698
3329.99	-0.000336724
3329.02	-0.000330115
3328.06	-0.000335195
3327.09	-0.000333486
3326.13	-0.000304205
3325.16	-0.000237205
3324.2	-0.000133869
3323.23	2.74504e-06
3322.27	0.000176934
3321.31	0.000399595
3320.34	0.000677097
3319.38	0.00100008
3318.41	0.00134101
3317.45	0.00166229
3316.48	0.00192905
3315.52	0.00211913
3314.56	0.00222775
3313.59	0.00226869
3312.63	0.00227257
3311.66	0.00228011
3310.7	0.00232938
3309.73	0.00244024
3308.77	0.00260514
3307.8	0.00279332
3306.84	0.00296622
3305.88	0.00309505
3304.91	0.00316998
3303.95	0.00319818
3302.98	0.0031962
3302.02	0.00318357
3301.05	0.00318111
3300.09	0.00321054
3299.13	0.00329043
3298.16	0.00342974
3297.2	0.00362196
3296.23	0.00384629
3295.27	0.00407533
3294.3	0.00428463
3293.34	0.00445863
3292.37	0.00459168
3291.41	0.00468596
3290.45	0.00475178
3289.48	0.00480824
3288.52	0.00488146
3287.55	0.00499586
3286.59	0.00516034
3285.62	0.00535737
3284.66	0.00554435
3283.7	0.00567064
3282.73	0.0057031
3281.77	0.00564467
3280.8	0.00553414
3279.84	0.00542564
3278.87	0.00536006
3277.91	0.00534575
3276.94	0.00536038
3275.98	0.00537047
3275.02	0.00535524
3274.05	0.00531842
3273.09	0.00528158
3272.12	0.00526456
3271.16	0.00526677
3270.19	0.0052619
3269.23	0.00520883
3268.27	0.00507105
3267.3	0.00483325
3266.34	0.00450657
3265.37	0.00412236
3264.41	0.00372022
3263.44	0.00333587
3262.48	0.00299307
3261.51	0.00269905
3260.55	0.00244354
3259.59	0.00220289
3258.62	0.00194899
3257.66	0.0016614
3256.69	0.00133687
3255.73	0.000990778
3254.76	0.000649454
3253.8	0.000336616
3252.84	6.22208e-05
3251.87	-0.000180402
3250.91	-0.000408336
3249.94	-0.000639365
3248.98	-0.000884925
3248.01	-0.00114877
3247.05	-0.00142932
3246.08	-0.00172119
3245.12	-0.00201525
3244.16	-0.00229831
3243.19	-0.0025551
3242.23	-0.00277279
3241.26	-0.00294582
3240.3	-0.00307921
3239.33	-0.00318938
3238.37	-0.00330112
3237.41	-0.0034413
3236.44	-0.00362903
3235.48	-0.00386682
3234.51	-0.00413716
3233.55	-0.00440913
3232.58	-0.00465257
3231.62	-0.0048533
3230.65	-0.00502008
3229.69	-0.00517898
3228.73	-0.00535787
3227.76	-0.00557041
3226.8	-0.00580829
3225.83	-0.00604662
3224.87	-0.00625826
3223.9	-0.00642889
3222.94	-0.00656358
3221.98	-0.00668172
3221.01	-0.0068044
3220.05	-0.00694161
3219.08	-0.00708761
3218.12	-0.00722655
3217.15	-0.00734371
3216.19	-0.0074349
3215.22	-0.00750672
3214.26	-0.00756907
3213.3	-0.00762615
3212.33	-0.00767545
3211.37	-0.00771573
3210.4	-0.00775757
3209.44	-0.00782608
3208.47	-0.00795122
3207.51	-0.00815134
3206.55	-0.00842076
3205.58	-0.00873037
3204.62	-0.0090409
3203.65	-0.00931929
3202.69	-0.00954844
3201.72	-0.00972654
3200.76	-0.00985995
3199.79	-0.00995738
3198.83	-0.0100281
3197.87	-0.0100829
3196.9	-0.010133
3195.94	-0.0101866
3194.97	-0.0102453
3194.01	-0.0103048
3193.04	-0.0103615
3192.08	-0.0104195
3191.12	-0.0104923
3190.15	-0.010597
3189.19	-0.0107433
3188.22	-0.0109237
3187.26	-0.0111126
3186.29	-0.0112753
3185.33	-0.0113842
3184.36	-0.0114327
3183.4	-0.0114405
3182.44	-0.0114447
3181.47	-0.0114828
3180.51	-0.0115743
3179.54	-0.0117125
3178.58	-0.0118679
3177.61	-0.0120022
3176.65	-0.0120848
3175.69	-0.0121052
3174.72	-0.0120762
3173.76	-0.0120269
3172.79	-0.011992
3171.83	-0.0119989
3170.86	-0.0120604
3169.9	-0.0121709
3168.93	-0.012309
3167.97	-0.0124441
3167.01	-0.0125479
3166.04	-0.0126052
3165.08	-0.0126202
3164.11	-0.0126146
3163.15	-0.0126167
3162.18	-0.0126481
3161.22	-0.0127147
3160.26	-0.0128053
3159.29	-0.0128995
3158.33	-0.0129789
3157.36	-0.0130355
3156.4	-0.0130734
3155.43	-0.0131023
3154.47	-0.0131286
3153.5	-0.0131493
3152.54	-0.0131531
3151.58	-0.0131281
3150.61	-0.013073
3149.65	-0.0130036
3148.68	-0.0129515
3147.72	-0.012951
3146.75	-0.0130215
3145.79	-0.0131524
3144.83	-0.0133018
3143.86	-0.0134119
3142.9	-0.0134345
3141.93	-0.0133536
3140.97	-0.0131926
3140	-0.0130035
3139.04	-0.0128436
3138.07	-0.0127515
3137.11	-0.0127342
3136.15	-0.0127693
3135.18	-0.0128203
3134.22	-0.0128554
3133.25	-0.0128599
3132.29	-0.0128365
3131.32	-0.0127964
3130.36	-0.0127477
3129.4	-0.0126902
3128.43	-0.0126186
3127.47	-0.0125311
3126.5	-0.0124354
3125.54	-0.0123483
3124.57	-0.0122872
3123.61	-0.0122618
3122.64	-0.0122708
3121.68	-0.0123052
3120.72	-0.0123548
3119.75	-0.0124106
3118.79	-0.0124632
3117.82	-0.0124981
3116.86	-0.0124964
3115.89	-0.0124414
3114.93	-0.0123266
3113.97	-0.0121606
3113	-0.0119652
3112.04	-0.0117689
3111.07	-0.0115997
3110.11	-0.011478
3109.14	-0.0114123
3108.18	-0.0113969
3107.21	-0.0114113
3106.25	-0.0114238
3105.29	-0.0114
3104.32	-0.0113128
3103.36	-0.0111513
3102.39	-0.0109245
3101.43	-0.0106579
3100.46	-0.010384
3099.5	-0.0101323
3098.54	-0.00992304
3097.57	-0.00976489
3096.61	-0.00965638
3095.64	-0.00958773
3094.68	-0.00954231
3093.71	-0.00949822
3092.75	-0.00943217
3091.78	-0.00932541
3090.82	-0.00916996
3089.86	-0.00897145
3088.89	-0.00874573
3087.93	-0.00851166
3086.96	-0.0082842
3086	-0.00807229
3085.03	-0.00788204
3084.07	-0.00771933
3083.11	-0.00758833
3082.14	-0.00748427
3081.18	-0.0073884
3080.21	-0.00727089
3079.25	-0.007104
3078.28	-0.00687764
3077.32	-0.00660727
3076.35	-0.00632723
3075.39	-0.00607283
3074.43	-0.0058608
3073.46	-0.00568012
3072.5	-0.00549791
3071.53	-0.00527672
3070.57	-0.00499353
3069.6	-0.00464925
3068.64	-0.00426486
3067.68	-0.00386696
3066.71	-0.00347311
3065.75	-0.00308421
3064.78	-0.00268857
3063.82	-0.00227163
3062.85	-0.00182492
3061.89	-0.00134707
3060.92	-0.000838488
3059.96	-0.00029538
3059	0.000290131
3058.03	0.000924054
3057.07	0.00160263
3056.1	0.00231057
3055.14	0.00302806
3054.17	0.00374283
3053.21	0.00446008
3052.25	0.00520316
3051.28	0.00600371
3050.32	0.00688749
3049.35	0.00786307
3048.39	0.00892025
3047.42	0.0100374
3046.46	0.0111926
3045.49	0.0123722
3044.53	0.0135737
3043.57	0.0148038
3042.6	0.0160747
3041.64	0.0174005
3040.67	0.0187925
3039.71	0.0202535
3038.74	0.0217721
3037.78	0.0233199
3036.82	0.0248543
3035.85	0.0263256
3034.89	0.0276877
3033.92	0.0289065
3032.96	0.0299653
3031.99	0.0308637
3031.03	0.0316115
3030.06	0.03222
3029.1	0.0326925
3028.14	0.0330206
3027.17	0.0331852
3026.21	0.0331637
3025.24	0.032939
3024.28	0.0325069
3023.31	0.0318784
3022.35	0.0310767
3021.39	0.0301324
3020.42	0.0290797
3019.46	0.0279534
3018.49	0.0267901
3017.53	0.0256256
3016.56	0.0244927
3015.6	0.0234159
3014.63	0.0224094
3013.67	0.0214779
3012.71	0.0206224
3011.74	0.0198481
3010.78	0.019168
3009.81	0.0186024
3008.85	0.0181712
3007.88	0.0178848
3006.92	0.0177398
3005.96	0.0177212
3004.99	0.0178103
3004.03	0.0179923
3003.06	0.0182605
3002.1	0.0186136
3001.13	0.0190522
3000.17	0.0195743
2999.2	0.0201736
2998.24	0.0208407
2997.28	0.0215652
2996.31	0.0223408
2995.35	0.0231695
2994.38	0.024066
2993.42	0.0250557
2992.45	0.0261669
2991.49	0.0274208
2990.53	0.0288225
2989.56	0.0303615
2988.6	0.0320223
2987.63	0.0337989
2986.67	0.0357036
2985.7	0.0377655
2984.74	0.040017
2983.77	0.0424807
2982.81	0.0451656
2981.85	0.0480764
2980.88	0.0512313
2979.92	0.0546749
2978.95	0.0584779
2977.99	0.0627251
2977.02	0.0674996
2976.06	0.072871
2975.1	0.0788913
2974.13	0.0855959
2973.17	0.0930031
2972.2	0.101113
2971.24	0.109906
2970.27	0.119347
2969.31	0.129392
2968.34	0.139996
2967.38	0.151122
2966.42	0.162746
2965.45	0.174844
2964.49	0.187383
2963.52	0.200283
2962.56	0.21338
2961.59	0.226369
2960.63	0.238761
2959.67	0.249874
2958.7	0.258883
2957.74	0.264944
2956.77	0.267381
2955.81	0.265874
2954.84	0.260607
2953.88	0.252287
2952.91	0.242047
2951.95	0.231227
2950.99	0.221132
2950.02	0.212814
2949.06	0.206957
2948.09	0.203868
2947.13	0.203554
2946.16	0.205844
2945.2	0.210497
2944.24	0.217283
2943.27	0.22602
2942.31	0.236588
2941.34	0.248925
2940.38	0.263025
2939.41	0.27892
2938.45	0.296669
2937.48	0.316339
2936.52	0.337982
2935.56	0.36162
2934.59	0.387249
2933.63	0.414854
2932.66	0.44445
2931.7	0.476121
2930.73	0.510049
2929.77	0.546513
2928.81	0.585844
2927.84	0.628329
2926.88	0.674083
2925.91	0.722876
2924.95	0.773974
2923.98	0.825969
2923.02	0.876679
2922.05	0.923119
2921.09	0.961661
2920.13	0.98843
2919.16	0.999995
2918.2	0.994176
2917.23	0.970657
2916.27	0.931072
2915.3	0.878575
2914.34	0.817152
2913.38	0.751001
2912.41	0.684085
2911.45	0.619786
2910.48	0.560635
2909.52	0.508153
2908.55	0.462893
2907.59	0.42463
2906.62	0.392643
2905.66	0.365983
2904.7	0.34367
2903.73	0.324813
2902.77	0.308657
2901.8	0.294584
2900.84	0.282097
2899.87	0.270803
2898.91	0.260402
2897.95	0.250677
2896.98	0.241487
2896.02	0.232749
2895.05	0.224418
2894.09	0.216461
2893.12	0.208842
2892.16	0.201517
2891.2	0.194437
2890.23	0.187572
2889.27	0.180917
2888.3	0.174511
2887.34	0.168425
2886.37	0.162765
2885.41	0.157649
2884.44	0.153207
2883.48	0.149572
2882.52	0.146882
2881.55	0.145276
2880.59	0.144869
2879.62	0.145712
2878.66	0.14773
2877.69	0.15067
2876.73	0.154081
2875.77	0.157363
2874.8	0.159901
2873.84	0.161225
2872.87	0.161165
2871.91	0.159929
2870.94	0.158067
2869.98	0.15634
2869.01	0.155539
2868.05	0.15634
2867.09	0.159211
2866.12	0.164406
2865.16	0.172016
2864.19	0.182026
2863.23	0.19439
2862.26	0.20909
2861.3	0.226231
2860.34	0.246138
2859.37	0.269459
2858.41	0.297191
2857.44	0.330556
2856.48	0.370633
2855.51	0.41768
2854.55	0.470211
2853.58	0.524153
2852.62	0.572754
2851.66	0.607867
2850.69	0.622453
2849.73	0.61303
2848.76	0.580657
2847.8	0.530181
2846.83	0.468567
2845.87	0.40314
2844.91	0.340109
2843.94	0.28363
2842.98	0.235625
2842.01	0.196234
2841.05	0.164553
2840.08	0.139277
2839.12	0.119101
2838.15	0.102898
2837.19	0.0897607
2836.23	0.0789823
2835.26	0.0700248
2834.3	0.062489
2833.33	0.0560839
2832.37	0.0505961
2831.4	0.0458607
2830.44	0.0417425
2829.48	0.038127
2828.51	0.0349202
2827.55	0.0320491
2826.58	0.0294583
2825.62	0.0271021
2824.65	0.0249396
2823.69	0.0229348
2822.72	0.0210625
2821.76	0.0193113
2820.8	0.0176792
2819.83	0.0161637
2818.87	0.014752
2817.9	0.0134192
2816.94	0.0121372
2815.97	0.0108875
2815.01	0.00966966
2814.05	0.00850082
2813.08	0.00740574
2812.12	0.0064043
2811.15	0.00550317
2810.19	0.00469398
2809.22	0.00395643
2808.26	0.00326366
2807.29	0.00258638
2806.33	0.00189764
2805.37	0.00117892
2804.4	0.000426444
2803.44	-0.000345477
2802.47	-0.00110707
2801.51	-0.00182258
2800.54	-0.00246369
2799.58	-0.00302062
2798.62	-0.00350659
2797.65	-0.00395188
2796.69	-0.00439064
2795.72	-0.00484535
2794.76	-0.00531728
2793.79	-0.00578715
2792.83	-0.0062258
2791.86	-0.0066087
2790.9	-0.00692734
2789.94	-0.00719242
2788.97	-0.00742849
2788.01	-0.00766276
2787.04	-0.00791381
2786.08	-0.00818518
2785.11	-0.00846602
2784.15	-0.00873809
2783.19	-0.00898518
2782.22	-0.0092005
2781.26	-0.0093886
2780.29	-0.00956249
2779.33	-0.00973714
2778.36	-0.00992419
2777.4	-0.0101293
2776.43	-0.0103532
2775.47	-0.0105931
2774.51	-0.0108438
2773.54	-0.0110969
2772.58	-0.0113419
2771.61	-0.0115679
2770.65	-0.0117679
2769.68	-0.0119416
2768.72	-0.0120949
2767.76	-0.0122374
2766.79	-0.0123789
2765.83	-0.0125275
2764.86	-0.0126895
2763.9	-0.0128679
2762.93	-0.0130619
2761.97	-0.0132657
2761	-0.0134692
2760.04	-0.0136617
2759.08	-0.0138362
2758.11	-0.0139932
2757.15	-0.0141408
2756.18	-0.0142901
2755.22	-0.0144502
2754.25	-0.0146211
2753.29	-0.0147928
2752.33	-0.0149486
2751.36	-0.015072
2750.4	-0.0151531
2749.43	-0.0151926
2748.47	-0.0152005
2747.5	-0.0151925
2746.54	-0.0151847
2745.57	-0.015191
2744.61	-0.0152206
2743.65	-0.0152771
2742.68	-0.0153579
2741.72	-0.0154533
2740.75	-0.0155484
2739.79	-0.0156255
2738.82	-0.0156679
2737.86	-0.0156646
2736.9	-0.0156131
2735.93	-0.0155229
2734.97	-0.0154153
2734	-0.0153192
2733.04	-0.0152634
2732.07	-0.0152666
2731.11	-0.0153334
2730.14	-0.0154579
2729.18	-0.0156314
2728.22	-0.0158484
2727.25	-0.0161042
2726.29	-0.0163868
2725.32	-0.0166709
2724.36	-0.0169224
2723.39	-0.0171116
2722.43	-0.0172284
2721.47	-0.0172869
2720.5	-0.0173182
2719.54	-0.0173547
2718.57	-0.0174174
2717.61	-0.017512
2716.64	-0.0176329
2715.68	-0.0177708
2714.71	-0.017918
2713.75	-0.0180703
2712.79	-0.0182266
2711.82	-0.0183869
2710.86	-0.0185499
2709.89	-0.0187103
2708.93	-0.0188595
2707.96	-0.0189882
2707	-0.0190908
2706.04	-0.0191683
2705.07	-0.0192265
2704.11	-0.0192725
2703.14	-0.0193118
2702.18	-0.0193488
2701.21	-0.0193885
2700.25	-0.0194364
2699.28	-0.0194952
2698.32	-0.0195618
2697.36	-0.0196273
2696.39	-0.0196816
2695.43	-0.0197197
2694.46	-0.0197446
2693.5	-0.019766
2692.53	-0.0197961
2691.57	-0.0198449
2690.61	-0.0199167
2689.64	-0.0200082
2688.68	-0.020107
2687.71	-0.0201934
2686.75	-0.0202457
2685.78	-0.0202487
2684.82	-0.0202018
2683.85	-0.02012
2682.89	-0.0200268
2681.93	-0.0199435
2680.96	-0.0198813
2680	-0.0198406
2679.03	-0.0198156
2678.07	-0.0197998
2677.1	-0.0197873
2676.14	-0.0197717
2675.18	-0.0197455
2674.21	-0.0197008
2673.25	-0.0196338
2672.28	-0.0195473
2671.32	-0.019452
2670.35	-0.0193644
2669.39	-0.0193009
2668.42	-0.019272
2667.46	-0.0192768
2666.5	-0.0193024
2665.53	-0.0193287
2664.57	-0.0193383
2663.6	-0.0193256
2662.64	-0.0193011
2661.67	-0.0192865
2660.71	-0.0193048
2659.75	-0.0193673
2658.78	-0.0194665
2657.82	-0.0195783
2656.85	-0.0196719
2655.89	-0.0197245
2654.92	-0.0197322
2653.96	-0.019711
2652.99	-0.0196886
2652.03	-0.019689
2651.07	-0.0197209
2650.1	-0.0197751
2649.14	-0.0198328
2648.17	-0.0198794
2647.21	-0.0199132
2646.24	-0.0199444
2645.28	-0.0199854
2644.32	-0.0200405
2643.35	-0.0201034
2642.39	-0.020161
2641.42	-0.0202025
2640.46	-0.0202245
2639.49	-0.0202305
2638.53	-0.0202277
2637.56	-0.0202225
2636.6	-0.0202181
2635.64	-0.0202148
2634.67	-0.0202102
2633.71	-0.0202033
2632.74	-0.0201968
2631.78	-0.0201994
2630.81	-0.0202234
2629.85	-0.0202785
2628.89	-0.0203665
2627.92	-0.020479
2626.96	-0.0206021
2625.99	-0.0207228
2625.03	-0.0208344
2624.06	-0.0209362
2623.1	-0.0210298
2622.13	-0.0211156
2621.17	-0.0211934
2620.21	-0.0212656
2619.24	-0.0213393
2618.28	-0.0214238
2617.31	-0.0215243
2616.35	-0.0216368
2615.38	-0.0217484
2614.42	-0.0218436
2613.46	-0.0219123
2612.49	-0.0219553
2611.53	-0.0219823
2610.56	-0.0220067
2609.6	-0.0220397
2608.63	-0.022087
2607.67	-0.0221485
2606.7	-0.0222193
2605.74	-0.0222924
2604.78	-0.0223606
2603.81	-0.0224193
2602.85	-0.0224676
2601.88	-0.022507
2600.92	-0.022538
2599.95	-0.0225569
2598.99	-0.0225576
2598.03	-0.0225359
2597.06	-0.0224966
2596.1	-0.0224546
2595.13	-0.0224307
2594.17	-0.0224414
2593.2	-0.0224913
2592.24	-0.0225719
2591.27	-0.022666
2590.31	-0.0227562
2589.35	-0.0228304
2588.38	-0.0228841
2587.42	-0.0229182
2586.45	-0.0229367
2585.49	-0.0229451
2584.52	-0.0229497
2583.56	-0.0229574
2582.6	-0.0229742
2581.63	-0.0230035
2580.67	-0.0230435
2579.7	-0.0230877
2578.74	-0.0231275
2577.77	-0.0231567
2576.81	-0.023174
2575.84	-0.0231833
2574.88	-0.0231913
2573.92	-0.0232048
2572.95	-0.0232282
2571.99	-0.0232643
2571.02	-0.023313
2570.06	-0.0233714
2569.09	-0.0234323
2568.13	-0.0234854
2567.17	-0.0235201
2566.2	-0.0235302
2565.24	-0.0235177
2564.27	-0.0234946
2563.31	-0.0234808
2562.34	-0.0234983
2561.38	-0.0235639
2560.41	-0.0236823
2559.45	-0.0238417
2558.49	-0.0240164
2557.52	-0.024176
2556.56	-0.0242977
2555.59	-0.0243773
2554.63	-0.0244296
2553.66	-0.0244779
2552.7	-0.0245397
2551.74	-0.024616
2550.77	-0.0246932
2549.81	-0.024753
2548.84	-0.0247852
2547.88	-0.0247923
2546.91	-0.0247857
2545.95	-0.0247768
2544.98	-0.0247704
2544.02	-0.0247645
2543.06	-0.0247553
2542.09	-0.0247437
2541.13	-0.0247364
2540.16	-0.0247429
2539.2	-0.0247691
2538.23	-0.0248137
2537.27	-0.0248688
2536.31	-0.0249251
2535.34	-0.0249764
2534.38	-0.0250211
2533.41	-0.0250603
2532.45	-0.0250933
2531.48	-0.0251158
2530.52	-0.0251219
2529.55	-0.0251097
2528.59	-0.0250855
2527.63	-0.0250647
2526.66	-0.0250653
2525.7	-0.0250996
2524.73	-0.0251674
2523.77	-0.0252564
2522.8	-0.0253498
2521.84	-0.025435
2520.88	-0.0255079
2519.91	-0.0255697
2518.95	-0.0256202
2517.98	-0.0256531
2517.02	-0.0256576
2516.05	-0.0256275
2515.09	-0.0255688
2514.12	-0.0255014
2513.16	-0.0254515
2512.2	-0.0254389
2511.23	-0.0254675
2510.27	-0.0255252
2509.3	-0.025592
2508.34	-0.0256516
2507.37	-0.0256974
2506.41	-0.0257312
2505.45	-0.0257561
2504.48	-0.0257706
2503.52	-0.0257681
2502.55	-0.0257427
2501.59	-0.0256963
2500.62	-0.0256405
2499.66	-0.0255919
2498.69	-0.025564
2497.73	-0.0255608
2496.77	-0.0255774
2495.8	-0.0256047
2494.84	-0.0256354
2493.87	-0.0256664
2492.91	-0.0256974
2491.94	-0.0257296
2490.98	-0.0257647
2490.02	-0.0258061
2489.05	-0.0258581
2488.09	-0.0259233
2487.12	-0.0259999
2486.16	-0.0260797
2485.19	-0.0261509
2484.23	-0.0262029
2483.26	-0.0262321
2482.3	-0.0262438
2481.34	-0.0262504
2480.37	-0.0262673
2479.41	-0.0263076
2478.44	-0.0263781
2477.48	-0.0264773
2476.51	-0.0265942
2475.55	-0.0267104
2474.59	-0.0268046
2473.62	-0.0268606
2472.66	-0.0268722
2471.69	-0.0268453
2470.73	-0.0267928
2469.76	-0.0267288
2468.8	-0.0266639
2467.83	-0.0266048
2466.87	-0.026558
2465.91	-0.0265329
2464.94	-0.026541
2463.98	-0.0265908
2463.01	-0.0266808
2462.05	-0.0267956
2461.08	-0.026908
2460.12	-0.0269878
2459.16	-0.0270134
2458.19	-0.0269798
2457.23	-0.0269004
2456.26	-0.0268004
2455.3	-0.0267069
2454.33	-0.0266405
2453.37	-0.0266109
2452.4	-0.0266169
2451.44	-0.0266486
2450.48	-0.0266913
2449.51	-0.026728
2448.55	-0.0267437
2447.58	-0.0267308
2446.62	-0.0266935
2445.65	-0.0266469
2444.69	-0.0266113
2443.73	-0.0266017
2442.76	-0.0266203
2441.8	-0.0266558
2440.83	-0.0266899
2439.87	-0.0267082
2438.9	-0.0267068
2437.94	-0.026694
2436.97	-0.0266838
2436.01	-0.0266878
2435.05	-0.0267075
2434.08	-0.026733
2433.12	-0.0267468
2432.15	-0.0267328
2431.19	-0.0266849
2430.22	-0.0266114
2429.26	-0.0265319
2428.3	-0.0264687
2427.33	-0.0264376
2426.37	-0.0264414
2425.4	-0.0264705
2424.44	-0.026509
2423.47	-0.0265422
2422.51	-0.0265616
2421.54	-0.0265662
2420.58	-0.0265594
2419.62	-0.0265455
2418.65	-0.0265269
2417.69	-0.0265039
2416.72	-0.0264763
2415.76	-0.0264463
2414.79	-0.0264192
2413.83	-0.0264032
2412.87	-0.0264062
2411.9	-0.0264329
2410.94	-0.0264822
2409.97	-0.0265463
2409.01	-0.026612
2408.04	-0.0266633
2407.08	-0.0266845
2406.11	-0.026665
2405.15	-0.0266021
2404.19	-0.0265029
2403.22	-0.0263826
2402.26	-0.0262602
2401.29	-0.0261541
2400.33	-0.0260773
2399.36	-0.0260367
2398.4	-0.0260318
2397.44	-0.0260565
2396.47	-0.0261009
2395.51	-0.0261541
2394.54	-0.0262065
2393.58	-0.026251
2392.61	-0.0262829
2391.65	-0.0262983
2390.68	-0.0262933
2389.72	-0.0262654
2388.76	-0.0262161
2387.79	-0.0261528
2386.83	-0.0260883
2385.86	-0.0260362
2384.9	-0.0260047
2383.93	-0.0259927
2382.97	-0.0259896
2382.01	-0.02598
2381.04	-0.0259505
2380.08	-0.0258953
2379.11	-0.0258179
2378.15	-0.0257286
2377.18	-0.025639
2376.22	-0.025556
2375.25	-0.0254795
2374.29	-0.0254045
2373.33	-0.0253276
2372.36	-0.0252526
2371.4	-0.0251921
2370.43	-0.0251624
2369.47	-0.0251733
2368.5	-0.0252205
2367.54	-0.0252842
2366.58	-0.0253372
2365.61	-0.0253553
2364.65	-0.0253274
2363.68	-0.0252568
2362.72	-0.0251568
2361.75	-0.025043
2360.79	-0.0249279
2359.82	-0.0248191
2358.86	-0.0247206
2357.9	-0.0246355
2356.93	-0.0245658
2355.97	-0.0245128
2355	-0.0244759
2354.04	-0.0244533
2353.07	-0.0244424
2352.11	-0.0244399
2351.15	-0.0244412
2350.18	-0.0244405
2349.22	-0.0244312
2348.25	-0.0244093
2347.29	-0.0243747
2346.32	-0.0243312
2345.36	-0.0242851
2344.39	-0.0242442
2343.43	-0.0242175
2342.47	-0.0242143
2341.5	-0.0242407
2340.54	-0.0242952
2339.57	-0.0243664
2338.61	-0.024436
2337.64	-0.024487
2336.68	-0.0245113
2335.72	-0.0245126
2334.75	-0.0245015
2333.79	-0.0244886
2332.82	-0.0244789
2331.86	-0.0244723
2330.89	-0.0244682
2329.93	-0.0244691
2328.96	-0.0244811
2328	-0.0245102
2327.04	-0.0245592
2326.07	-0.0246246
2325.11	-0.0246983
2324.14	-0.0247705
2323.18	-0.0248332
2322.21	-0.0248831
2321.25	-0.024922
2320.29	-0.0249542
2319.32	-0.0249834
2318.36	-0.0250091
2317.39	-0.025028
2316.43	-0.0250369
2315.46	-0.0250364
2314.5	-0.0250324
2313.53	-0.0250334
2312.57	-0.0250468
2311.61	-0.0250756
2310.64	-0.025118
2309.68	-0.0251691
2308.71	-0.0252231
2307.75	-0.0252753
2306.78	-0.025323
2305.82	-0.0253664
2304.86	-0.0254075
2303.89	-0.0254492
2302.93	-0.0254932
2301.96	-0.0255392
2301	-0.0255851
2300.03	-0.0256288
2299.07	-0.0256694
2298.1	-0.0257064
2297.14	-0.0257367
2296.18	-0.0257535
2295.21	-0.0257482
2294.25	-0.025716
2293.28	-0.0256624
2292.32	-0.0256038
2291.35	-0.0255632
2290.39	-0.0255588
2289.43	-0.0255964
2288.46	-0.025666
2287.5	-0.0257492
2286.53	-0.0258284
2285.57	-0.0258948
2284.6	-0.0259499
2283.64	-0.0260003
2282.67	-0.0260509
2281.71	-0.0261007
2280.75	-0.0261442
2279.78	-0.0261756
2278.82	-0.0261931
2277.85	-0.0262009
2276.89	-0.0262066
2275.92	-0.0262172
2274.96	-0.026236
2274	-0.0262607
2273.03	-0.0262855
2272.07	-0.0263027
2271.1	-0.0263062
2270.14	-0.0262931
2269.17	-0.0262657
2268.21	-0.0262315
2267.24	-0.026202
2266.28	-0.0261888
2265.32	-0.0261989
2264.35	-0.0262315
2263.39	-0.0262785
2262.42	-0.0263276
2261.46	-0.026369
2260.49	-0.0263981
2259.53	-0.0264157
2258.57	-0.0264254
2257.6	-0.0264306
2256.64	-0.026435
2255.67	-0.0264435
2254.71	-0.0264623
2253.74	-0.0264949
2252.78	-0.0265384
2251.81	-0.0265824
2250.85	-0.0266144
2249.89	-0.0266272
2248.92	-0.0266241
2247.96	-0.0266162
2246.99	-0.0266148
2246.03	-0.0266241
2245.06	-0.0266402
2244.1	-0.0266561
2243.14	-0.0266683
2242.17	-0.0266794
2241.21	-0.0266956
2240.24	-0.0267218
2239.28	-0.0267576
2238.31	-0.0267978
2237.35	-0.0268356
2236.38	-0.0268657
2235.42	-0.0268853
2234.46	-0.0268938
2233.49	-0.0268927
2232.53	-0.0268871
2231.56	-0.0268859
2230.6	-0.0268995
2229.63	-0.0269343
2228.67	-0.0269887
2227.71	-0.027052
2226.74	-0.0271093
2225.78	-0.0271477
2224.81	-0.0271615
2223.85	-0.0271528
2222.88	-0.0271291
2221.92	-0.0270986
2220.95	-0.0270671
2219.99	-0.0270373
2219.03	-0.0270093
2218.06	-0.0269831
2217.1	-0.0269595
2216.13	-0.0269405
2215.17	-0.0269282
2214.2	-0.0269235
2213.24	-0.0269247
2212.28	-0.0269275
2211.31	-0.0269264
2210.35	-0.026917
2209.38	-0.0268993
2208.42	-0.0268773
2207.45	-0.0268575
2206.49	-0.0268454
2205.52	-0.0268426
2204.56	-0.0268471
2203.6	-0.0268555
2202.63	-0.0268653
2201.67	-0.0268754
2200.7	-0.0268851
2199.74	-0.0268933
2198.77	-0.0268982
2197.81	-0.0268998
2196.85	-0.0269016
2195.88	-0.0269093
2194.92	-0.0269281
2193.95	-0.0269591
2192.99	-0.0269975
2192.02	-0.0270357
2191.06	-0.0270674
2190.09	-0.0270924
2189.13	-0.0271173
2188.17	-0.0271512
2187.2	-0.0272004
2186.24	-0.0272626
2185.27	-0.0273269
2184.31	-0.0273776
2183.34	-0.027402
2182.38	-0.0273956
2181.42	-0.027365
2180.45	-0.0273229
2179.49	-0.0272823
2178.52	-0.0272496
2177.56	-0.0272237
2176.59	-0.0271982
2175.63	-0.0271682
2174.66	-0.0271341
2173.7	-0.027103
2172.74	-0.027085
2171.77	-0.0270885
2170.81	-0.0271153
2169.84	-0.0271591
2168.88	-0.0272073
2167.91	-0.0272452
2166.95	-0.0272612
2165.99	-0.027251
2165.02	-0.0272187
2164.06	-0.0271746
2163.09	-0.0271309
2162.13	-0.0270959
2161.16	-0.0270717
2160.2	-0.0270546
2159.23	-0.0270387
2158.27	-0.0270199
2157.31	-0.0269972
2156.34	-0.0269724
2155.38	-0.0269473
2154.41	-0.0269224
2153.45	-0.0268969
2152.48	-0.0268706
2151.52	-0.0268458
2150.56	-0.0268277
2149.59	-0.0268224
2148.63	-0.0268352
2147.66	-0.0268682
2146.7	-0.0269196
2145.73	-0.0269845
2144.77	-0.0270573
2143.8	-0.027133
2142.84	-0.0272082
2141.88	-0.0272809
2140.91	-0.0273494
2139.95	-0.0274118
2138.98	-0.0274659
2138.02	-0.0275097
2137.05	-0.0275409
2136.09	-0.0275569
2135.13	-0.0275563
2134.16	-0.0275405
2133.2	-0.0275151
2132.23	-0.0274888
2131.27	-0.0274695
2130.3	-0.0274612
2129.34	-0.0274622
2128.37	-0.027467
2127.41	-0.0274694
2126.45	-0.027465
2125.48	-0.0274517
2124.52	-0.027429
2123.55	-0.0273985
2122.59	-0.0273655
2121.62	-0.0273381
2120.66	-0.0273255
2119.7	-0.0273322
2118.73	-0.0273538
2117.77	-0.0273778
2116.8	-0.0273904
2115.84	-0.0273845
2114.87	-0.027364
2113.91	-0.02734
2112.94	-0.0273224
2111.98	-0.027314
2111.02	-0.0273096
2110.05	-0.0273021
2109.09	-0.0272883
2108.12	-0.027271
2107.16	-0.0272552
2106.19	-0.0272441
2105.23	-0.027236
2104.27	-0.0272271
2103.3	-0.0272159
2102.34	-0.0272056
2101.37	-0.0272031
2100.41	-0.0272138
2099.44	-0.0272374
2098.48	-0.0272668
2097.51	-0.0272915
2096.55	-0.0273036
2095.59	-0.027303
2094.62	-0.0272971
2093.66	-0.0272964
2092.69	-0.0273081
2091.73	-0.0273313
2090.76	-0.0273584
2089.8	-0.0273793
2088.84	-0.027388
2087.87	-0.0273843
2086.91	-0.0273715
2085.94	-0.0273524
2084.98	-0.0273276
2084.01	-0.0272975
2083.05	-0.0272656
2082.08	-0.027239
2081.12	-0.0272246
2080.16	-0.027224
2079.19	-0.0272314
2078.23	-0.0272372
2077.26	-0.0272348
2076.3	-0.0272247
2075.33	-0.0272144
2074.37	-0.0272129
2073.41	-0.027225
2072.44	-0.0272481
[truncated: 1,268 more rows]

## Sheet: Fig. 3c
DMPC
Wavenumber / cm-1	Normalized absorbance	Normalized absorbance
	Perpendicular polarization	Parallel polarization
3998.3	0.00130997	0.00360838
3997.33	0.00138589	0.00373869
3996.37	0.0014618	0.00386897
3995.4	0.00153771	0.00399928
3994.44	0.00161363	0.00412958
3993.48	0.00100797	0.00297355
3992.51	0.000533507	0.00173542
3991.55	0.000473903	0.000738264
3990.58	0.000995507	0.000246427
3989.62	0.00204616	0.000406112
3988.65	0.00335722	0.00119148
3987.69	0.00454951	0.00238911
3986.72	0.00528523	0.00365103
3985.76	0.0053892	0.00460515
3984.8	0.00488669	0.00497971
3983.83	0.00395917	0.00468279
3982.87	0.00285743	0.00381433
3981.9	0.00182034	0.00262034
3980.94	0.00102562	0.00142385
3979.97	0.00057125	0.000549302
3979.01	0.000473903	0.000246427
3978.05	0.00063564	0.000513662
3977.08	0.00100362	0.00136915
3976.12	0.00147016	0.00255792
3975.15	0.00194463	0.00375059
3974.19	0.00236224	0.00467552
3973.22	0.00267435	0.00522561
3972.26	0.00284249	0.00548345
3971.29	0.00284831	0.00565653
3970.33	0.00271334	0.00595914
3969.37	0.00250383	0.00649934
3968.4	0.00231137	0.00722002
3967.44	0.0022116	0.00791437
3966.47	0.00222955	0.00831093
3965.51	0.00232841	0.00820259
3964.54	0.00243092	0.00756932
3963.58	0.00246423	0.00663208
3962.62	0.00240537	0.00578489
3961.65	0.00230357	0.00541224
3960.69	0.00226526	0.00567388
3959.72	0.00240929	0.00638459
3958.76	0.00281842	0.00707769
3957.79	0.00351054	0.00723866
3956.83	0.00443461	0.00658719
3955.86	0.00548087	0.00525634
3954.9	0.00649331	0.0037711
3953.94	0.00729139	0.00283253
3952.97	0.00771174	0.0030037
3952.01	0.00767182	0.00444319
3951.04	0.00722817	0.0068126
3950.08	0.00659113	0.0094116
3949.11	0.00606885	0.0114833
3948.15	0.00594645	0.0125374
3947.19	0.00635216	0.0125226
3946.22	0.00718146	0.0117614
3945.26	0.00812744	0.0107119
3944.29	0.00881069	0.00972004
3943.33	0.00894413	0.00891437
3942.36	0.00845263	0.00827724
3941.4	0.00749723	0.00779122
3940.43	0.00640543	0.00752213
3939.47	0.00554235	0.00757132
3938.51	0.00517181	0.00794722
3937.54	0.00535931	0.00847887
3936.58	0.0059607	0.00885936
3935.61	0.00670867	0.00880948
3934.65	0.00734964	0.00826114
3933.68	0.00774815	0.00743728
3932.72	0.00789316	0.00676917
3931.76	0.00781969	0.00668376
3930.79	0.00752889	0.00736786
3929.83	0.00698958	0.00863568
3928.86	0.00622655	0.00997624
3927.9	0.00540917	0.0107739
3926.93	0.00483664	0.0105993
3925.97	0.00479306	0.00942307
3925	0.00535772	0.00763772
3924.04	0.00631506	0.0058803
3923.08	0.00724656	0.00475216
3922.11	0.00776296	0.00458215
3921.15	0.00772536	0.0053354
3920.18	0.00730294	0.00668175
3919.22	0.00683002	0.00815978
3918.25	0.00656889	0.00934788
3917.29	0.00654441	0.00998669
3916.33	0.00655704	0.0100345
3915.36	0.00633936	0.00965894
3914.4	0.00573832	0.00917028
3913.43	0.00480179	0.00890334
3912.47	0.00373881	0.00907525
3911.5	0.00280708	0.00967705
3910.54	0.00221419	0.0104573
3909.57	0.00208005	0.0110234
3908.61	0.00244732	0.0110241
3907.65	0.0032929	0.0103219
3906.68	0.00451341	0.00905498
3905.72	0.0058999	0.00754432
3904.75	0.0071438	0.00609975
3903.79	0.00790264	0.00485752
3902.82	0.00791123	0.00376666
3901.86	0.00708961	0.00273124
3900.9	0.00559151	0.00179469
3899.93	0.00376908	0.00121111
3898.97	0.00206548	0.00132831
3898	0.000883311	0.00235809
3897.04	0.000473903	0.00419737
3896.07	0.000854684	0.00643146
3895.11	0.00191183	0.00851464
3894.14	0.00338106	0.00999853
3893.18	0.00496884	0.0106621
3892.22	0.00642978	0.0104956
3891.25	0.00760427	0.00960165
3890.29	0.00841557	0.00812123
3889.32	0.00884253	0.00623207
3888.36	0.00889405	0.00418538
3887.39	0.00860331	0.0023052
3886.43	0.00803816	0.000917496
3885.47	0.00731137	0.000246427
3884.5	0.00656864	0.000324841
3883.54	0.00594873	0.00109105
3882.57	0.0055335	0.00236759
3881.61	0.00531749	0.00393929
3880.64	0.00522138	0.00556658
3879.68	0.00514707	0.00698201
3878.71	0.00504255	0.00791772
3877.75	0.00493709	0.00817763
3876.79	0.00491535	0.00771854
3875.82	0.00504404	0.00668096
3874.86	0.00529577	0.00534068
3873.89	0.00553294	0.00400771
3872.93	0.00557778	0.00292981
3871.96	0.00533339	0.00224263
3871	0.00487086	0.00197899
3870.04	0.00441112	0.00211269
3869.07	0.00419869	0.00259918
3868.11	0.00434638	0.0033849
3867.14	0.00475323	0.0043857
3866.18	0.00515899	0.00546565
3865.21	0.0052995	0.0064512
3864.25	0.00505989	0.00718747
3863.28	0.0045223	0.00760484
3862.32	0.00389332	0.00775455
3861.36	0.00338126	0.00778638
3860.39	0.00311823	0.00787668
3859.43	0.00317115	0.00814022
3858.46	0.00359364	0.00856572
3857.5	0.00443468	0.00900816
3856.53	0.0056695	0.00924967
3855.57	0.0071157	0.00910761
3854.61	0.00843526	0.00853918
3853.64	0.009254	0.00768358
3852.68	0.00933361	0.00681295
3851.71	0.00869098	0.006214
3850.75	0.00759451	0.00605771
3849.78	0.00643906	0.00632618
3848.82	0.0055721	0.00684147
3847.85	0.00516618	0.00738402
3846.89	0.00519605	0.00782185
3845.93	0.0055099	0.00816036
3844.96	0.00593686	0.00847623
3844	0.00636767	0.00879434
3843.03	0.0067727	0.00901129
3842.07	0.00716005	0.00893907
3841.1	0.00751897	0.00844558
3840.14	0.00779971	0.00758902
3839.18	0.00795252	0.00664013
3838.21	0.0079911	0.00596648
3837.25	0.00802215	0.0058508
3836.28	0.00820268	0.00634853
3835.32	0.008637	0.00725856
3834.35	0.00928018	0.00821546
3833.39	0.00992227	0.00885534
3832.42	0.010277	0.00897159
3831.46	0.0101244	0.00858807
3830.5	0.00941621	0.00792366
3829.53	0.0082863	0.00728059
3828.57	0.00698248	0.00691794
3827.6	0.00577225	0.0069639
3826.64	0.00487461	0.00738909
3825.67	0.00442865	0.00803204
3824.71	0.00447741	0.00865474
3823.75	0.00496146	0.00901359
3822.78	0.00573191	0.00893365
3821.82	0.00659364	0.00836689
3820.85	0.0073664	0.00741104
3819.89	0.00792891	0.00627727
3818.92	0.00822687	0.00521532
3817.96	0.00825427	0.00442615
3816.99	0.00803214	0.00399719
3816.03	0.00760531	0.00388785
3815.07	0.00704687	0.00396364
3814.1	0.00645236	0.00405431
3813.14	0.00591053	0.00400997
3812.17	0.00546338	0.00374403
3811.21	0.00508845	0.00326282
3810.24	0.00473365	0.00268021
3809.28	0.00438733	0.00219673
3808.32	0.00413104	0.00203449
3807.35	0.00411926	0.00233992
3806.39	0.00448501	0.00309768
3805.42	0.00523022	0.00410835
3804.46	0.00618073	0.00505414
3803.49	0.00705012	0.0056354
3802.53	0.00757952	0.0057134
3801.56	0.00765855	0.00537837
3800.6	0.00735548	0.00490506
3799.64	0.00685064	0.00461297
3798.67	0.00632667	0.00470765
3797.71	0.00588768	0.00519004
3796.74	0.00554389	0.00588542
3795.78	0.00525462	0.00657087
3794.81	0.00499009	0.00711012
3793.85	0.00476903	0.00750468
3792.89	0.00465946	0.00783824
3791.92	0.00475162	0.00817295
3790.96	0.00512132	0.00849015
3789.99	0.00579849	0.0087215
3789.03	0.00674496	0.00884084
3788.06	0.00784514	0.00893146
3787.1	0.00891942	0.00916127
3786.13	0.00976705	0.00967056
3785.17	0.0102293	0.0104504
3784.21	0.0102456	0.0113036
3783.24	0.00987173	0.011925
3782.28	0.00924752	0.0120533
3781.31	0.00853548	0.0115939
3780.35	0.00786713	0.010641
3779.38	0.00732063	0.00940138
3778.42	0.00692814	0.00809084
3777.46	0.00669067	0.00687751
3776.49	0.00658515	0.00589116
3775.53	0.00656648	0.00524942
3774.56	0.00658025	0.00504352
3773.6	0.00658817	0.00527562
3772.63	0.00659504	0.00580562
3771.67	0.0066527	0.0063824
3770.7	0.00683241	0.00676749
3769.74	0.00717788	0.00687099
3768.78	0.00766058	0.00679478
3767.81	0.00816478	0.0067369
3766.85	0.00851292	0.00682669
3765.88	0.00852428	0.0070153
3764.92	0.00808912	0.00710278
3763.95	0.00722947	0.00688096
3762.99	0.0061149	0.00628512
3762.03	0.00501757	0.00545487
3761.06	0.0042129	0.0046798
3760.1	0.00386962	0.0042731
3759.13	0.00398906	0.00444478
3758.17	0.00443048	0.0052193
3757.2	0.00501123	0.00641814
3756.24	0.00561475	0.00771849
3755.27	0.00623125	0.00878084
3754.31	0.00690407	0.00940882
3753.35	0.00763124	0.00965182
3752.38	0.00831395	0.00977007
3751.42	0.00880587	0.010065
3750.45	0.0090291	0.0106752
3749.49	0.00906225	0.0114739
3748.52	0.00911215	0.0121404
3747.56	0.00936659	0.0123583
3746.6	0.00982177	0.0120013
3745.63	0.0102232	0.0111731
3744.67	0.0101887	0.0100958
3743.7	0.00945036	0.00895812
3742.74	0.00806417	0.00784402
3741.77	0.00644803	0.00676959
3740.81	0.00520357	0.00575359
3739.84	0.0048128	0.00483578
3738.88	0.0053919	0.00402517
3737.92	0.0066588	0.00325467
3736.95	0.00811824	0.00242169
3735.99	0.00932667	0.00150989
3735.02	0.0100676	0.000683077
3734.06	0.0103625	0.000246427
3733.09	0.0103571	0.000467715
3732.13	0.0101895	0.00139396
3731.17	0.00992774	0.00278017
3730.2	0.00958833	0.00421918
3729.24	0.00918043	0.00536717
3728.27	0.00872527	0.00610417
3727.31	0.00824181	0.0065248
3726.34	0.0077343	0.00679528
3725.38	0.00720512	0.00700734
3724.41	0.0066804	0.00713593
3723.45	0.00621642	0.00710311
3722.49	0.00587101	0.00686876
3721.52	0.00566505	0.00646975
3720.56	0.00557492	0.00599292
3719.59	0.00556837	0.00552089
3718.63	0.00565416	0.00510007
3717.66	0.00589603	0.00474464
3716.7	0.00636955	0.00446121
3715.74	0.00709126	0.00427146
3714.77	0.00797224	0.0042209
3713.81	0.00883145	0.00436738
3712.84	0.00945685	0.0047459
3711.88	0.00967684	0.00531773
3710.91	0.00941225	0.00593735
3709.95	0.00870314	0.00637197
3708.98	0.00770749	0.00638685
3708.02	0.00666299	0.00586272
3707.06	0.00580722	0.00487835
3706.09	0.00527839	0.00370485
3705.13	0.00504976	0.00271276
3704.16	0.00495066	0.00224266
3703.2	0.00477237	0.0025014
3702.23	0.00440188	0.00350956
3701.27	0.00389153	0.00509881
3700.31	0.00342263	0.00695396
3699.34	0.00319345	0.00870107
3698.38	0.00331238	0.0100286
3697.41	0.00376572	0.0107951
3696.45	0.00446487	0.011056
3695.48	0.00531969	0.0109846
3694.52	0.00627614	0.0107398
3693.55	0.00729639	0.0103783
3692.59	0.00831384	0.00987466
3691.63	0.0092093	0.00922557
3690.66	0.00983185	0.00854181
3689.7	0.010051	0.00804983
3688.73	0.00980899	0.00799792
3687.77	0.00914896	0.0085332
3686.8	0.00820932	0.00962081
3685.84	0.00718552	0.011039
3684.88	0.00627083	0.0124444
3683.91	0.0055974	0.0134792
3682.95	0.00520841	0.0138944
3681.98	0.00507535	0.0136511
3681.02	0.0051439	0.0129565
3680.05	0.00536577	0.0121943
3679.09	0.00569331	0.0117528
3678.12	0.00605284	0.0118268
3677.16	0.00634586	0.0123111
3676.2	0.00649985	0.0128589
3675.23	0.00653689	0.0130695
3674.27	0.00659488	0.0126911
3673.3	0.00686003	0.0117294
3672.34	0.00743593	0.0104241
3671.37	0.00824354	0.00913261
3670.41	0.00903131	0.00818731
3669.45	0.00950392	0.00778335
3668.48	0.0094853	0.00791705
3667.52	0.00901087	0.00838726
3666.55	0.00829477	0.00887354
3665.59	0.00760275	0.00907982
3664.62	0.00711835	0.0088775
3663.66	0.00688882	0.00835875
3662.69	0.00686219	0.00775697
3661.73	0.00696674	0.00728801
3660.77	0.00716312	0.00702196
3659.8	0.00743996	0.00686864
3658.84	0.00777106	0.00667377
3657.87	0.00808168	0.00633976
3656.91	0.00825915	0.00588214
3655.94	0.00820612	0.00539669
3654.98	0.00789788	0.00498178
3654.02	0.00740406	0.00469075
3653.05	0.00685909	0.00454465
3652.09	0.00640164	0.00457461
3651.12	0.00612382	0.0048381
3650.16	0.0060577	0.00537928
3649.19	0.00619247	0.00616293
3648.23	0.00648826	0.00704605
3647.26	0.00686873	0.00782304
3646.3	0.00721166	0.00832946
3645.34	0.00737485	0.00853502
3644.37	0.00726942	0.0085592
3643.41	0.00693769	0.00859044
3642.44	0.00656091	0.00875859
3641.48	0.0063636	0.00904609
3640.51	0.0064644	0.00929948
3639.55	0.00678257	0.00933508
3638.59	0.00708208	0.00906895
3637.62	0.007131	0.00858258
3636.66	0.00686592	0.00808009
3635.69	0.00644347	0.00776677
3634.73	0.00614382	0.00773232
3633.76	0.00619847	0.00791339
3632.8	0.00665927	0.00814954
3631.83	0.00738379	0.00828712
3630.87	0.0081269	0.00826202
3629.91	0.00866671	0.00811727
3628.94	0.00889044	0.0079592
3627.98	0.00881078	0.00789016
3627.01	0.00853248	0.00795771
3626.05	0.00820172	0.00813796
3625.08	0.00796029	0.00834862
3624.12	0.00790717	0.00847672
3623.16	0.00806854	0.00840975
3622.19	0.0083861	0.00806987
3621.23	0.00873352	0.007455
3620.26	0.00896065	0.00667738
3619.3	0.00895258	0.00596762
3618.33	0.00867795	0.00561792
3617.37	0.00821095	0.00586863
3616.4	0.0077202	0.00678986
3615.44	0.00742411	0.00822703
3614.48	0.00752018	0.0098546
3613.51	0.00810384	0.011309
3612.55	0.00911078	0.0123256
3611.58	0.0103148	0.012805
3610.62	0.0113961	0.0127978
3609.65	0.0120585	0.0124439
3608.69	0.012141	0.0119216
3607.73	0.0116735	0.0114186
3606.76	0.0108561	0.0111074
3605.8	0.00997595	0.011097
3604.83	0.00930258	0.0113734
3603.87	0.00899876	0.0117784
3602.9	0.00907894	0.0120721
3601.94	0.00942493	0.0120648
3600.97	0.00984755	0.0117409
3600.01	0.0101677	0.0112844
3599.05	0.0102829	0.01098
3598.08	0.0101976	0.0110447
3597.12	0.0100093	0.0115007
3596.15	0.0098573	0.0121693
3595.19	0.00985681	0.0127803
3594.22	0.0100447	0.0131161
3593.26	0.0103574	0.0130977
3592.3	0.0106544	0.0127758
3591.33	0.0107795	0.0122605
3590.37	0.0106352	0.011658
3589.4	0.0102344	0.011055
3588.44	0.00969937	0.0105389
3587.47	0.00920287	0.0102037
3586.51	0.00887901	0.0101091
3585.54	0.00875181	0.0102117
3584.58	0.00872826	0.0103309
3583.62	0.00866613	0.0102115
3582.65	0.00847693	0.00967027
3581.69	0.00819556	0.00874883
3580.72	0.00796367	0.00775399
3579.76	0.00793459	0.00713412
3578.79	0.00816897	0.00724606
3577.83	0.0085924	0.00815005
3576.87	0.00904518	0.00956373
3575.9	0.00938594	0.0110054
3574.94	0.00957713	0.0120361
3573.97	0.00969583	0.0124596
3573.01	0.00986862	0.0123717
3572.04	0.0101805	0.0120598
3571.08	0.0106217	0.0118364
3570.11	0.0111021	0.011905
3569.15	0.0115161	0.0123132
3568.19	0.011801	0.0129825
3567.22	0.0119516	0.0137723
3566.26	0.0119888	0.014537
3565.29	0.0119199	0.0151606
3564.33	0.0117308	0.0155704
3563.36	0.0114149	0.0157381
3562.4	0.0110099	0.0156724
3561.44	0.0106057	0.0154108
3560.47	0.010311	0.0150134
3559.51	0.0102049	0.0145607
3558.54	0.0103099	0.0141456
3557.58	0.0106009	0.0138513
3556.61	0.011036	0.013721
3555.65	0.0115801	0.0137327
3554.68	0.0122014	0.0138024
3553.72	0.012854	0.0138184
3552.76	0.0134668	0.0136931
3551.79	0.0139545	0.0134089
3550.83	0.0142432	0.0130332
3549.86	0.0142938	0.0126978
3548.9	0.0141131	0.0125505
3547.93	0.0137561	0.0126996
3546.97	0.0133192	0.0131766
3546.01	0.0129216	0.0139282
3545.04	0.012666	0.0148442
3544.08	0.0125916	0.0158016
3543.11	0.0126516	0.0166993
3542.15	0.0127442	0.0174694
3541.18	0.0127873	0.0180696
3540.22	0.0127889	0.0184761
3539.25	0.0128523	0.0186919
3538.29	0.0131036	0.0187554
3537.33	0.0135871	0.0187325
3536.36	0.0142095	0.0186794
3535.4	0.0147811	0.0186028
3534.43	0.0151321	0.0184588
3533.47	0.0152222	0.0182054
3532.5	0.0151597	0.0178805
3531.54	0.0151144	0.0176367
3530.58	0.0151842	0.0176849
3529.61	0.0153183	0.0181632
3528.65	0.0153503	0.0190121
3527.68	0.0151178	0.0199586
3526.72	0.0145806	0.0206424
3525.75	0.0138567	0.0208242
3524.79	0.0131623	0.0205437
3523.82	0.0127055	0.0201121
3522.86	0.0126033	0.0199294
3521.9	0.0128633	0.0202359
3520.93	0.0134175	0.0209586
3519.97	0.0141736	0.0217579
3519	0.0150482	0.0222442
3518.04	0.0159708	0.0222273
3517.07	0.0168687	0.0218393
3516.11	0.0176546	0.0214632
3515.15	0.0182346	0.021521
3514.18	0.0185416	0.0222577
3513.22	0.0185763	0.0236421
3512.25	0.0184323	0.0254225
3511.29	0.0182796	0.0272781
3510.32	0.0183075	0.0289673
3509.36	0.0186457	0.0303915
3508.39	0.0193069	0.0315676
3507.43	0.0201805	0.0325531
3506.47	0.0210846	0.0333851
3505.5	0.0218479	0.0340641
3504.54	0.0223774	0.0345735
3503.57	0.0226822	0.0349109
3502.61	0.0228511	0.035107
3501.64	0.0230025	0.0352285
3500.68	0.0232317	0.0353648
3499.72	0.0235685	0.0356049
3498.75	0.0239594	0.03601
3497.79	0.0242876	0.0365934
3496.82	0.0244336	0.0373171
3495.86	0.0243517	0.0381
3494.89	0.0241153	0.0388296
3493.93	0.0238935	0.0393731
3492.96	0.0238673	0.0396018
3492	0.0241376	0.0394409
3491.04	0.0246799	0.0389348
3490.07	0.0253693	0.0382827
3489.11	0.0260544	0.0378006
3488.14	0.0266353	0.0378025
3487.18	0.0271091	0.0384529
3486.21	0.0275667	0.0396768
3485.25	0.0281374	0.0411855
3484.29	0.0289017	0.0426059
3483.32	0.02981	0.0436416
3482.36	0.0306623	0.0441816
3481.39	0.031179	0.0443165
3480.43	0.0311426	0.0442747
3479.46	0.030539	0.0443222
3478.5	0.0296112	0.0446666
3477.53	0.0287767	0.0453884
3476.57	0.0284458	0.0464145
3475.61	0.0288325	0.0475448
3474.64	0.0298653	0.0485338
3473.68	0.0312357	0.049198
3472.71	0.0325499	0.0494963
3471.75	0.0334954	0.049538
3470.78	0.0339407	0.0495214
3469.82	0.0339367	0.049646
3468.86	0.0336479	0.0500529
3467.89	0.033265	0.0508077
3466.93	0.0329424	0.051904
3465.96	0.0327769	0.0532596
3465	0.0328147	0.0547097
3464.03	0.0330626	0.0560288
3463.07	0.0334906	0.0569972
3462.1	0.034033	0.0574843
3461.14	0.0346058	0.0574931
3460.18	0.0351473	0.0571382
3459.21	0.0356579	0.0565806
3458.25	0.0361986	0.0559815
3457.28	0.0368341	0.055504
3456.32	0.0375521	0.0553365
3455.35	0.0382303	0.0556756
3454.39	0.0386895	0.0566445
3453.43	0.0388058	0.0581866
3452.46	0.0385983	0.0600241
3451.5	0.0382268	0.0617341
3450.53	0.0379005	0.0629152
3449.57	0.0377745	0.0633474
3448.6	0.0379052	0.0630536
3447.64	0.0382787	0.0622403
3446.67	0.0388587	0.0611746
3445.71	0.0395977	0.0600816
3444.75	0.0404108	0.0591069
3443.78	0.0411652	0.0583367
3442.82	0.0417336	0.0578332
3441.85	0.0420866	0.0576552
3440.89	0.0423461	0.0578558
3439.92	0.0427289	0.0584629
3438.96	0.043399	0.0594457
3438	0.0443283	0.0606863
3437.03	0.0452726	0.0619799
3436.07	0.04589	0.0630959
3435.1	0.0459263	0.0638835
3434.14	0.045349	0.064362
3433.17	0.0443547	0.064716
3432.21	0.0432617	0.0651821
3431.24	0.0423639	0.0658869
3430.28	0.0418293	0.0667505
3429.32	0.0416795	0.067522
3428.35	0.0418383	0.067926
3427.39	0.0421991	0.0678212
3426.42	0.0426684	0.0672765
3425.46	0.043172	0.0665323
3424.49	0.0436393	0.0658852
3423.53	0.0439983	0.0655725
3422.57	0.0441969	0.0657052
3421.6	0.0442373	0.0662665
3420.64	0.0441926	0.0671504
3419.67	0.044186	0.0682109
3418.71	0.0443339	0.0693045
3417.74	0.0446898	0.0703188
3416.78	0.0452211	0.07119
3415.81	0.0458314	0.0719088
3414.85	0.0464051	0.0725117
3413.89	0.0468426	0.0730588
3412.92	0.047069	0.0736025
3411.96	0.0470331	0.0741552
3410.99	0.0467217	0.0746657
3410.03	0.0461935	0.0750209
3409.06	0.0456056	0.0750843
3408.1	0.0451923	0.0747668
3407.14	0.0451835	0.0740958
3406.17	0.045698	0.0732386
3405.21	0.046667	0.0724502
3404.24	0.0478385	0.0719621
3403.28	0.0488632	0.07187
3402.31	0.0494287	0.0720878
3401.35	0.0493804	0.0723954
3400.38	0.0487802	0.072557
3399.42	0.0478713	0.0724477
3398.46	0.0469691	0.072117
3397.49	0.0463252	0.0717563
3396.53	0.0460357	0.0715878
3395.56	0.0460373	0.0717411
3394.6	0.0461851	0.0721919
3393.63	0.0463637	0.0727987
3392.67	0.0465612	0.0734111
3391.71	0.0468648	0.0739771
3390.74	0.0473849	0.0745787
3389.78	0.0481545	0.075371
3388.81	0.0490712	0.0764606
3387.85	0.0499174	0.0777938
3386.88	0.0504553	0.0791253
3385.92	0.0505451	0.0800973
3384.95	0.0502157	0.0803948
3383.99	0.0496492	0.0799062
3383.03	0.0490876	0.0788065
3382.06	0.0487165	0.0775176
3381.1	0.0485931	0.0765525
3380.13	0.048654	0.0763017
3379.17	0.0487888	0.0768498
3378.2	0.0489209	0.0779119
3377.24	0.049039	0.0789387
3376.28	0.0491652	0.0793696
3375.31	0.0493005	0.0789161
3374.35	0.0494038	0.0777224
3373.38	0.0494315	0.0763
3372.42	0.0494031	0.0752651
3371.45	0.0494249	0.0750262
3370.49	0.0496373	0.075603
3369.52	0.050113	0.0766583
3368.56	0.0507884	0.0776977
3367.6	0.051482	0.0783022
3366.63	0.0519925	0.0782744
3365.67	0.0522044	0.0776626
3364.7	0.0521327	0.0767002
3363.74	0.0518878	0.0757157
3362.77	0.0515986	0.0750393
3361.81	0.0513495	0.0749059
3360.85	0.0511596	0.0753663
3359.88	0.0509985	0.076251
3358.92	0.0508141	0.0772308
3357.95	0.0505583	0.0779677
3356.99	0.0502083	0.0782727
3356.02	0.04978	0.0781714
3355.06	0.0493295	0.0778379
3354.09	0.0489359	0.0774584
3353.13	0.0486707	0.0771278
3352.17	0.0485669	0.0768441
3351.2	0.0486032	0.0765743
3350.24	0.048708	0.0763178
3349.27	0.0487802	0.0761121
3348.31	0.0487212	0.0759891
3347.34	0.0484715	0.0759326
3346.38	0.0480442	0.0758789
3345.42	0.0475361	0.0757615
3344.45	0.0471014	0.0755669
3343.49	0.0468903	0.0753595
3342.52	0.0469775	0.0752624
3341.56	0.0473263	0.0753996
3340.59	0.0478107	0.0758317
3339.63	0.048287	0.0765112
3338.66	0.0486654	0.0772732
3337.7	0.0489383	0.0778662
3336.74	0.0491485	0.0780265
3335.77	0.0493307	0.0775779
3334.81	0.0494744	0.0765276
3333.84	0.0495355	0.075103
3332.88	0.0494815	0.0736981
3331.91	0.0493294	0.0727368
3330.95	0.0491423	0.0725113
3329.99	0.0489864	0.0730724
3329.02	0.0488774	0.0742209
3328.06	0.0487561	0.0756007
3327.09	0.0485136	0.0768448
3326.13	0.04805	0.0777082
3325.16	0.0473368	0.0781276
3324.2	0.0464438	0.0781877
3323.23	0.0455195	0.0780265
3322.27	0.0447342	0.0777406
3321.31	0.0442163	0.0773464
3320.34	0.0440126	0.0768079
3319.38	0.0440821	0.0760957
3318.41	0.0443179	0.0752324
3317.45	0.0445844	0.0742987
3316.48	0.0447583	0.0734101
3315.52	0.0447659	0.0726848
3314.56	0.0446053	0.0722176
3313.59	0.0443449	0.0720598
3312.63	0.0440932	0.0722044
3311.66	0.0439528	0.072579
3310.7	0.0439757	0.0730581
3309.73	0.0441427	0.0735007
3308.77	0.044373	0.0738056
3307.8	0.0445598	0.0739522
3306.84	0.0446127	0.0739949
3305.88	0.0444902	0.074002
3304.91	0.0442065	0.0739824
3303.95	0.0438148	0.0738622
3302.98	0.0433785	0.07354
3302.02	0.0429459	0.0729828
3301.05	0.0425383	0.0722831
3300.09	0.0421534	0.0716253
3299.13	0.0417814	0.0711849
3298.16	0.0414278	0.0710365
3297.2	0.041134	0.0711347
3296.23	0.0409816	0.0713664
3295.27	0.0410652	0.0716228
3294.3	0.041438	0.0718335
3293.34	0.0420553	0.0719535
3292.37	0.0427561	0.0719345
3291.41	0.0433054	0.0717234
3290.45	0.043488	0.0712999
3289.48	0.0432033	0.070721
3288.52	0.0425113	0.0701266
3287.55	0.0416024	0.0696861
3286.59	0.0407112	0.0695148
3285.62	0.0400246	0.0696171
3284.66	0.0396315	0.0698935
3283.7	0.0395278	0.0702022
3282.73	0.0396532	0.0704333
3281.77	0.0399248	0.0705524
3280.8	0.0402492	0.0705996
3279.84	0.040522	0.0706493
3278.87	0.0406416	0.0707534
3277.91	0.0405448	0.0708944
3276.94	0.0402473	0.0709775
3275.98	0.0398523	0.0708736
3275.02	0.0395071	0.0704948
3274.05	0.0393254	0.0698521
3273.09	0.0393257	0.0690571
3272.12	0.0394256	0.0682656
3271.16	0.039501	0.0676099
3270.19	0.0394694	0.0671631
3269.23	0.0393385	0.0669472
3268.27	0.0391893	0.0669584
3267.3	0.0391076	0.067176
3266.34	0.0391156	0.0675477
3265.37	0.0391553	0.0679749
3264.41	0.0391295	0.0683213
3263.44	0.0389706	0.0684538
3262.48	0.0386842	0.0682972
3261.51	0.0383435	0.0678688
3260.55	0.0380465	0.0672764
3259.59	0.0378678	0.0666791
3258.62	0.0378317	0.0662368
3257.66	0.0379056	0.0660688
3256.69	0.0380059	0.0662286
3255.73	0.0380108	0.066689
3254.76	0.037791	0.0673408
3253.8	0.0372628	0.0680165
3252.84	0.0364459	0.0685493
3251.87	0.0354913	0.068849
3250.91	0.0346497	0.0689497
3249.94	0.0341809	0.0689944
3248.98	0.034246	0.0691536
3248.01	0.0348345	0.0695258
3247.05	0.0357664	0.0700779
3246.08	0.0367696	0.0706587
3245.12	0.0375931	0.0710735
3244.16	0.0380975	0.0711736
3243.19	0.0382787	0.0709122
3242.23	0.038221	0.0703429
3241.26	0.0380181	0.0695743
3240.3	0.0377198	0.0687158
3239.33	0.0373381	0.0678481
3238.37	0.0368978	0.067023
3237.41	0.0364819	0.0662758
3236.44	0.0362196	0.0656284
3235.48	0.0362099	0.0650816
3234.51	0.0364341	0.0646121
3233.55	0.036726	0.0641871
3232.58	0.0368423	0.0637925
3231.62	0.0365989	0.0634518
3230.65	0.0359854	0.0632179
3229.69	0.0351758	0.0631415
3228.73	0.0344229	0.0632381
3227.76	0.0339078	0.0634753
3226.8	0.0336454	0.0637873
3225.83	0.033506	0.064106
3224.87	0.0333268	0.0643914
3223.9	0.0330287	0.0646434
3222.94	0.0326575	0.064891
3221.98	0.0323326	0.0651654
3221.01	0.0321514	0.0654741
3220.05	0.0321221	0.0657932
3219.08	0.0321668	0.06608
3218.12	0.0321785	0.0662972
3217.15	0.0320816	0.0664312
3216.19	0.0318562	0.0664938
3215.22	0.0315245	0.06651
3214.26	0.0311291	0.0665039
3213.3	0.0307255	0.0664895
3212.33	0.0303834	0.0664658
3211.37	0.0301695	0.0664118
3210.4	0.0301042	0.0662837
3209.44	0.0301231	0.0660263
3208.47	0.0300861	0.0656049
3207.51	0.0298512	0.0650406
3206.55	0.0293709	0.0644207
3205.58	0.0287454	0.0638634
3204.62	0.0281828	0.0634501
3203.65	0.0278861	0.0631728
3202.69	0.0279388	0.0629386
3201.72	0.0282648	0.0626323
3200.76	0.0286873	0.0621932
3199.79	0.0290417	0.0616492
3198.83	0.0292655	0.061091
3197.87	0.0294121	0.0606172
3196.9	0.0295899	0.060292
3195.94	0.0298773	0.0601342
3194.97	0.0302699	0.0601233
3194.01	0.0306815	0.0602012
3193.04	0.0309864	0.0602778
3192.08	0.0310706	0.0602576
3191.12	0.0308737	0.0600933
3190.15	0.0304085	0.0598335
3189.19	0.0297588	0.0596175
3188.22	0.0290536	0.0596072
3187.26	0.0284247	0.0598946
3186.29	0.0279616	0.0604466
3185.33	0.0276827	0.0611219
3184.36	0.0275375	0.0617395
3183.4	0.0274368	0.0621499
3182.44	0.0272976	0.0622719
3181.47	0.0270797	0.0620983
3180.51	0.0267983	0.0616883
3179.54	0.0265083	0.061158
3178.58	0.0262724	0.0606584
3177.61	0.0261314	0.0603253
3176.65	0.0260924	0.0602137
3175.69	0.0261361	0.0602553
3174.72	0.0262332	0.0602766
3173.76	0.0263582	0.0600791
3172.79	0.0264949	0.0595402
3171.83	0.0266384	0.0586786
3170.86	0.0267973	0.0576474
3169.9	0.0269984	0.056663
3168.93	0.0272837	0.0559069
3167.97	0.0276898	0.055452
3167.01	0.0282124	0.0552458
3166.04	0.0287737	0.0551543
3165.08	0.029224	0.0550465
3164.11	0.0293931	0.0548688
3163.15	0.0291722	0.0546705
3162.18	0.0285793	0.0545662
3161.22	0.027764	0.0546607
3160.26	0.0269415	0.0549845
3159.29	0.026296	0.0554766
3158.33	0.025908	0.0560145
3157.36	0.0257458	0.0564625
3156.4	0.0257157	0.056704
3155.43	0.0257336	0.0566497
3154.47	0.0257726	0.0562408
3153.5	0.0258614	0.0554712
3152.54	0.026042	0.0544286
3151.58	0.0263217	0.0533229
3150.61	0.0266528	0.0524554
3149.65	0.0269553	0.0521141
3148.68	0.0271618	0.0524321
3147.72	0.0272503	0.0532884
3146.75	0.0272411	0.0543257
3145.79	0.0271617	0.0550912
3144.83	0.0270094	0.0552387
3143.86	0.0267434	0.0546818
3142.9	0.0263164	0.0536208
3141.93	0.0257259	0.05243
3140.97	0.0250475	0.0514751
3140	0.024422	0.0509563
3139.04	0.0239957	0.0508589
3138.07	0.0238473	0.0510204
3137.11	0.0239472	0.0512591
3136.15	0.024174	0.0514784
3135.18	0.0243787	0.0516868
3134.22	0.0244543	0.0519401
3133.25	0.0243753	0.0522596
3132.29	0.0241901	0.0525877
3131.32	0.023978	0.0528084
3130.36	0.0237977	0.0528082
3129.4	0.0236572	0.0525371
3128.43	0.0235175	0.0520315
3127.47	0.023329	0.0513947
3126.5	0.0230781	0.0507552
3125.54	0.0228147	0.0502288
3124.57	0.0226407	0.0498996
3123.61	0.0226621	0.0498097
3122.64	0.0229309	0.0499464
3121.68	0.0234111	0.0502267
3120.72	0.0239888	0.0505023
3119.75	0.0245195	0.0506084
3118.79	0.0248868	0.0504447
3117.82	0.0250359	0.0500413
3116.86	0.0249695	0.0495541
3115.89	0.0247183	0.0491807
3114.93	0.0243175	0.0490427
3113.97	0.0238089	0.0491127
3113	0.0232581	0.0492354
3112.04	0.0227589	0.0492268
3111.07	0.0224064	0.0489866
3110.11	0.0222554	0.0485532
3109.14	0.0222994	0.0480751
3108.18	0.0224916	0.047729
3107.21	0.0227894	0.0476396
3106.25	0.0231836	0.0478433
3105.29	0.0236854	0.0482951
3104.32	0.0242825	0.0488926
3103.36	0.0249051	0.0494954
3102.39	0.0254337	0.0499448
3101.43	0.0257505	0.0501015
3100.46	0.0258013	0.0498966
3099.5	0.0256264	0.0493654
3098.54	0.0253414	0.0486311
3097.57	0.0250801	0.0478408
3096.61	0.0249379	0.0470972
3095.64	0.0249442	0.0464374
3094.68	0.0250705	0.0458731
3093.71	0.0252566	0.0454532
3092.75	0.0254381	0.0452884
3091.78	0.0255697	0.0455089
3090.82	0.0256427	0.0461726
3089.86	0.0256912	0.047191
3088.89	0.0257762	0.0483306
3087.93	0.0259473	0.0493058
3086.96	0.0262012	0.0499106
3086	0.02647	0.0501115
3085.03	0.0266515	0.0500441
3084.07	0.026665	0.0499187
3083.11	0.0264955	0.0498952
3082.14	0.0261974	0.0500034
3081.18	0.0258594	0.0501496
3080.21	0.0255553	0.0501964
3079.25	0.0253145	0.0500598
3078.28	0.0251275	0.0497653
3077.32	0.024977	0.0494351
3076.35	0.0248674	0.0492198
3075.39	0.0248306	0.0492191
3074.43	0.0249041	0.0494382
3073.46	0.0251029	0.0497954
3072.5	0.0254051	0.0501693
3071.53	0.0257628	0.0504537
3070.57	0.0261274	0.0505911
3069.6	0.0264708	0.0505817
3068.64	0.0267923	0.0504761
3067.68	0.0271074	0.0503638
3066.71	0.0274274	0.0503622
3065.75	0.0277417	0.0505987
3064.78	0.0280148	0.051178
3063.82	0.0282053	0.0521371
3062.85	0.0282974	0.0534084
3061.89	0.028325	0.0548173
3060.92	0.0283669	0.0561314
3059.96	0.0285168	0.057146
3059	0.0288455	0.0577716
3058.03	0.0293778	0.0580789
3057.07	0.0300916	0.0582802
3056.1	0.0309303	0.0586541
3055.14	0.0318165	0.0594415
3054.17	0.0326658	0.0607517
3053.21	0.033405	0.0625171
3052.25	0.0339963	0.064519
3051.28	0.0344569	0.0664787
3050.32	0.0348592	0.0681767
3049.35	0.0353084	0.0695426
3048.39	0.0359071	0.0706692
3047.42	0.0367241	0.0717453
3046.46	0.0377816	0.0729489
3045.49	0.0390605	0.07436
3044.53	0.0405138	0.0759403
3043.57	0.0420752	0.0775829
3042.6	0.0436613	0.0791874
3041.64	0.0451742	0.0807103
3040.67	0.0465137	0.082159
3039.71	0.0475982	0.0835501
3038.74	0.0483866	0.0848771
3037.78	0.04889	0.08612
3036.82	0.0491707	0.0872867
3035.85	0.049329	0.0884467
3034.89	0.0494838	0.0897152
3033.92	0.0497447	0.0911875
3032.96	0.0501793	0.0928606
3031.99	0.0507868	0.0945921
3031.03	0.0514913	0.0961299
3030.06	0.0521651	0.0972041
3029.1	0.0526752	0.0976371
3028.14	0.0529316	0.097413
3027.17	0.0529145	0.0966718
3026.21	0.0526673	0.0956357
3025.24	0.0522635	0.094515
3024.28	0.0517667	0.0934426
3023.31	0.0512084	0.0924566
3022.35	0.0505914	0.0915203
3021.39	0.0499144	0.0905576
3020.42	0.0491939	0.0894921
3019.46	0.0484706	0.0882841
3018.49	0.0477948	0.0869581
3017.53	0.0472045	0.0856052
3016.56	0.0467123	0.0843539
3015.6	0.046309	0.0833199
3014.63	0.0459729	0.082564
3013.67	0.0456798	0.0820814
3012.71	0.0454014	0.0818213
3011.74	0.0451051	0.0817165
3010.78	0.0447612	0.0817022
3009.81	0.0443599	0.0817166
3008.85	0.0439289	0.081699
3007.88	0.0435327	0.0816015
3006.92	0.0432513	0.0814122
3005.96	0.0431501	0.0811699
3004.99	0.0432592	0.0809451
3004.03	0.0435716	0.0807926
3003.06	0.0440543	0.0807121
3002.1	0.0446547	0.0806532
3001.13	0.0453022	0.080568
3000.17	0.0459142	0.0804712
2999.2	0.0464203	0.0804568
2998.24	0.0468017	0.0806563
2997.28	0.0471177	0.0811686
2996.31	0.0474921	0.0820112
2995.35	0.0480559	0.0831221
2994.38	0.0488774	0.084404
2993.42	0.0499264	0.0857811
2992.45	0.0510972	0.0872367
2991.49	0.0522747	0.0888126
2990.53	0.0533964	0.0905779
2989.56	0.0544722	0.0925843
2988.6	0.0555539	0.0948385
2987.63	0.0566877	0.0973027
2986.67	0.0578854	0.0999196
2985.7	0.0591331	0.102639
2984.74	0.0604263	0.105434
2983.77	0.0617964	0.108304
2982.81	0.0633114	0.111281
2981.85	0.0650478	0.114444
2980.88	0.0670563	0.117918
2979.92	0.0693418	0.121862
2978.95	0.0718665	0.126441
2977.99	0.0745738	0.13179
2977.02	0.0774184	0.137995
2976.06	0.0803902	0.145108
2975.1	0.0835269	0.153169
2974.13	0.0869098	0.162211
2973.17	0.0906459	0.172253
2972.2	0.09484	0.183256
2971.24	0.0995685	0.195108
2970.27	0.104869	0.207634
2969.31	0.110752	0.22065
2968.34	0.117225	0.234015
2967.38	0.12431	0.247652
2966.42	0.132044	0.261527
2965.45	0.140453	0.275598
2964.49	0.149531	0.289759
2963.52	0.159223	0.303807
2962.56	0.169421	0.317428
2961.59	0.179952	0.330201
2960.63	0.190537	0.341626
2959.67	0.200737	0.351155
2958.7	0.209933	0.358231
2957.74	0.217363	0.36234
2956.77	0.222282	0.363094
2955.81	0.224171	0.360359
2954.84	0.22294	0.354367
2953.88	0.219022	0.345777
2952.91	0.213316	0.335619
2951.95	0.20698	0.325119
2950.99	0.201165	0.315475
2950.02	0.196762	0.307659
2949.06	0.194262	0.302319
2948.09	0.193749	0.299769
2947.13	0.19502	0.300056
2946.16	0.197755	0.303042
2945.2	0.201682	0.308472
2944.24	0.206665	0.316052
2943.27	0.212701	0.325521
2942.31	0.219858	0.336718
2941.34	0.228194	0.349602
2940.38	0.237715	0.364216
2939.41	0.248396	0.380597
2938.45	0.260235	0.398702
2937.48	0.273317	0.41838
2936.52	0.287814	0.439412
2935.56	0.303933	0.461596
2934.59	0.321831	0.484817
2933.63	0.341561	0.509091
2932.66	0.363091	0.534571
2931.7	0.386404	0.561521
2930.73	0.4116	0.590284
2929.77	0.438942	0.621229
2928.81	0.468794	0.654693
2927.84	0.501489	0.690893
2926.88	0.537189	0.729832
2925.91	0.575803	0.771198
2924.95	0.616954	0.814253
2923.98	0.659935	0.857743
2923.02	0.703614	0.899824
2922.05	0.746282	0.938051
2921.09	0.785564	0.969497
2920.13	0.818503	0.99107
2919.16	0.841901	1
2918.2	0.85287	0.994405
2917.23	0.849444	0.973728
2916.27	0.831054	0.938901
2915.3	0.798713	0.892212
2914.34	0.754873	0.836931
2913.38	0.703	0.776824
2912.41	0.647009	0.715646
2911.45	0.590663	0.656693
2910.48	0.537063	0.602463
2909.52	0.488343	0.554492
2908.55	0.445618	0.513351
2907.59	0.409136	0.478818
2906.62	0.378549	0.450134
2905.66	0.353172	0.426284
2904.7	0.332188	0.406236
2903.73	0.314764	0.389092
2902.77	0.300111	0.374153
2901.8	0.287526	0.360913
2900.84	0.276417	0.349014
2899.87	0.266335	0.338172
2898.91	0.256988	0.32814
2897.95	0.248228	0.31869
2896.98	0.240014	0.309644
2896.02	0.232342	0.300916
2895.05	0.22519	0.292513
2894.09	0.21848	0.284496
2893.12	0.212091	0.276919
2892.16	0.205893	0.269782
2891.2	0.19979	0.26304
2890.23	0.193752	0.256644
2889.27	0.187814	0.250578
2888.3	0.182057	0.244882
2887.34	0.176583	0.239634
2886.37	0.171484	0.23495
2885.41	0.166832	0.230974
2884.44	0.162676	0.227887
2883.48	0.159061	0.2259
2882.52	0.156039	0.225228
2881.55	0.153664	0.226044
2880.59	0.15197	0.228435
2879.62	0.150944	0.232362
2878.66	0.150517	0.237609
2877.69	0.150572	0.243737
2876.73	0.150967	0.250053
2875.77	0.151543	0.255656
2874.8	0.152144	0.2596
2873.84	0.152632	0.261156
2872.87	0.152928	0.260071
2871.91	0.153071	0.256691
2870.94	0.15325	0.251895
2869.98	0.1538	0.246842
2869.01	0.155135	0.242675
2868.05	0.157658	0.240282
2867.09	0.161664	0.240222
2866.12	0.1673	0.24276
2865.16	0.174587	0.247973
2864.19	0.183487	0.255825
2863.23	0.193992	0.266216
2862.26	0.206198	0.279029
2861.3	0.22034	0.294236
2860.34	0.236812	0.312048
2859.37	0.256202	0.333065
2858.41	0.279316	0.358316
2857.44	0.307149	0.389071
2856.48	0.340688	0.426377
2855.51	0.380441	0.470331
2854.55	0.425705	0.519254
2853.58	0.473805	0.569121
2852.62	0.519777	0.613733
2851.66	0.55699	0.645929
2850.69	0.578789	0.659587
2849.73	0.580562	0.651567
2848.76	0.561255	0.622663
2847.8	0.523637	0.57722
2846.83	0.47334	0.521745
2845.87	0.417178	0.46311
2844.91	0.361421	0.407014
2843.94	0.310593	0.35713
2842.98	0.267095	0.315075
2842.01	0.231511	0.280937
2841.05	0.203256	0.253957
2840.08	0.181187	0.233043
2839.12	0.164024	0.21705
2838.15	0.15058	0.204898
2837.19	0.139866	0.195626
2836.23	0.131123	0.188433
2835.26	0.123817	0.182721
2834.3	0.117606	0.178088
2833.33	0.112285	0.174298
2832.37	0.107747	0.171223
2831.4	0.103944	0.16879
2830.44	0.100853	0.166932
2829.48	0.0984341	0.165553
2828.51	0.0966025	0.164495
2827.55	0.095211	0.163548
2826.58	0.0940733	0.162504
2825.62	0.0930096	0.16123
2824.65	0.0918979	0.159738
2823.69	0.0907046	0.158164
2822.72	0.0894812	0.156696
2821.76	0.0883309	0.155447
2820.8	0.0873587	0.154394
2819.83	0.0866232	0.153383
2818.87	0.0861068	0.152222
2817.9	0.0857167	0.150778
2816.94	0.0853182	0.149027
2815.97	0.0847876	0.147043
2815.01	0.0840643	0.144939
2814.05	0.0831729	0.142812
2813.08	0.082204	0.140712
2812.12	0.0812558	0.138639
2811.15	0.0803675	0.136552
2810.19	0.079486	0.134395
2809.22	0.0784894	0.132126
2808.26	0.0772594	0.12974
2807.29	0.0757602	0.127279
2806.33	0.0740724	0.124819
2805.37	0.072361	0.122442
2804.4	0.0707981	0.120206
2803.44	0.0694867	0.118131
2802.47	0.0684286	0.116203
2801.51	0.0675448	0.114399
2800.54	0.0667274	0.112706
2799.58	0.0658916	0.111123
2798.62	0.0650026	0.109653
2797.65	0.0640725	0.108286
2796.69	0.0631387	0.106984
2795.72	0.0622364	0.10568
2794.76	0.0613817	0.104306
2793.79	0.0605698	0.102824
2792.83	0.0597866	0.101257
2791.86	0.0590253	0.0996905
2790.9	0.0582946	0.0982431
2789.94	0.0576115	0.0970149
2788.97	0.0569867	0.0960457
2788.01	0.0564144	0.0953041
2787.04	0.0558784	0.0947121
2786.08	0.0553674	0.0941903
2785.11	0.0548869	0.0936951
2784.15	0.0544511	0.0932305
2783.19	0.0540636	0.0928301
2782.22	0.0537071	0.0925197
2781.26	0.0533558	0.0922801
2780.29	0.0530023	0.0920289
2779.33	0.0526745	0.0916378
2778.36	0.0524245	0.0909845
2777.4	0.0522964	0.0900206
2776.43	0.0522975	0.0888163
2775.47	0.0523891	0.0875478
2774.51	0.0524976	0.0864261
2773.54	0.0525336	0.0856011
2772.58	0.0524153	0.0850992
2771.61	0.0520928	0.0848279
2770.65	0.051567	0.0846376
2769.68	0.0508912	0.0843944
2768.72	0.0501451	0.0840227
2767.76	0.0493918	0.0835032
2766.79	0.0486485	0.0828488
2765.83	0.0478924	0.0820826
2764.86	0.0471009	0.0812309
2763.9	0.0462912	0.0803254
2762.93	0.0455272	0.0794004
2761.97	0.044885	0.0784823
2761	0.0444015	0.0775806
2760.04	0.0440452	0.0766861
2759.08	0.0437299	0.0757815
2758.11	0.043361	0.0748511
2757.15	0.0428832	0.073884
2756.18	0.0423036	0.0728707
2755.22	0.0416807	0.0718026
2754.25	0.0410917	0.0706827
2753.29	0.0405958	0.0695384
2752.33	0.04021	0.0684223
2751.36	0.0399044	0.0673937
2750.4	0.0396223	0.0664922
2749.43	0.0393151	0.0657249
2748.47	0.0389771	0.065077
2747.5	0.0386522	0.0645359
2746.54	0.0384056	0.0641069
2745.57	0.0382756	0.0638053
2744.61	0.0382398	0.0636313
2743.65	0.0382223	0.0635503
2742.68	0.0381369	0.0634971
2741.72	0.0379372	0.0634041
2740.75	0.0376363	0.0632388
2739.79	0.0372879	0.0630163
2738.82	0.0369431	0.0627795
2737.86	0.036619	0.0625534
2736.9	0.0362955	0.0623098
2735.93	0.0359417	0.0619701
2734.97	0.0355452	0.0614491
2734	0.0351242	0.0607091
2733.04	0.0347121	0.0597911
2732.07	0.0343306	0.0588017
2731.11	0.0339755	0.0578699
2730.14	0.0336284	0.0570953
2729.18	0.0332843	0.056511
2728.22	0.0329725	0.0560753
2727.25	0.0327473	0.0556931
2726.29	0.0326533	0.0552614
2725.32	0.0326862	0.0547204
2724.36	0.03278	0.0540831
2723.39	0.0328309	0.0534303
2722.43	0.0327447	0.0528696
2721.47	0.03248	0.052482
2720.5	0.0320642	0.052284
2719.54	0.0315767	0.0522224
2718.57	0.0311136	0.0522024
2717.61	0.0307513	0.0521308
2716.64	0.0305248	0.0519517
2715.68	0.0304233	0.0516589
2714.71	0.030402	0.0512838
2713.75	0.0304061	0.0508749
2712.79	0.0303962	0.0504796
2711.82	0.0303643	0.0501364
2710.86	0.0303304	0.0498718
2709.89	0.0303177	0.0496972
2708.93	0.0303229	0.0496041
2707.96	0.0303034	0.0495629
2707	0.0301925	0.0495298
2706.04	0.0299376	0.0494633
2705.07	0.0295328	0.0493466
2704.11	0.0290276	0.0492071
2703.14	0.0285047	0.0491138
2702.18	0.0280469	0.0491431
2701.21	0.0277125	0.0493208
2700.25	0.0275321	0.0495759
2699.28	0.0275138	0.0497468
2698.32	0.0276442	0.0496504
2697.36	0.0278792	0.0491826
2696.39	0.0281401	0.0483846
2695.43	0.0283304	0.0474306
2694.46	0.0283753	0.0465405
2693.5	0.0282626	0.0458717
2692.53	0.0280539	0.0454561
2691.57	0.0278507	0.0452171
2690.61	0.0277342	0.0450467
2689.64	0.0277173	0.0448847
2688.68	0.0277417	0.0447457
2687.71	0.0277247	0.044684
2686.75	0.0276209	0.0447307
2685.78	0.0274559	0.0448549
2684.82	0.0273102	0.0449751
2683.85	0.0272636	0.0450055
2682.89	0.0273414	0.0449012
2681.93	0.0274975	0.0446742
2680.96	0.0276415	0.0443777
2680	0.0276892	0.0440767
2679.03	0.0276007	0.0438215
2678.07	0.0273893	0.0436331
2677.1	0.027102	0.0435025
2676.14	0.0267913	0.0434042
2675.18	0.0264955	0.0433192
2674.21	0.0262341	0.043254
2673.25	0.0260117	0.0432401
2672.28	0.0258235	0.043304
2671.32	0.0256599	0.0434268
2670.35	0.0255115	0.043523
2669.39	0.0253767	0.0434661
2668.42	0.0252639	0.0431584
2667.46	0.0251858	0.0426037
2666.5	0.0251455	0.0419302
2665.53	0.0251239	0.0413399
2664.57	0.0250824	0.0410095
2663.6	0.0249839	0.0410044
2662.64	0.0248194	0.0412565
2661.67	0.0246219	0.0416135
2660.71	0.0244539	0.041921
2659.75	0.0243781	0.0420878
2658.78	0.0244272	0.0421033
2657.82	0.0245919	0.0420143
2656.85	0.0248276	0.0418816
2655.89	0.0250704	0.0417444
2654.92	0.0252517	0.0416059
2653.96	0.0253093	0.0414396
2652.99	0.0252036	0.0412094
2652.03	0.0249393	0.0408923
2651.07	0.0245799	0.0404933
2650.1	0.0242387	0.0400471
2649.14	0.0240359	0.039607
2648.17	0.0240422	0.0392267
2647.21	0.0242415	0.0389431
2646.24	0.0245409	0.0387675
2645.28	0.0248214	0.0386897
2644.32	0.0249972	0.0386893
2643.35	0.0250456	0.0387422
2642.39	0.0249947	0.0388188
2641.42	0.0248838	0.0388773
2640.46	0.0247344	0.0388658
2639.49	0.0245469	0.0387412
2638.53	0.0243232	0.0384936
2637.56	0.0240862	0.0381619
2636.6	0.023881	0.0378242
2635.64	0.0237529	0.0375661
2634.67	0.023721	0.0374426
2633.71	0.0237621	0.0374547
2632.74	0.0238193	0.037552
2631.78	0.0238278	0.0376611
2630.81	0.0237454	0.0377226
2629.85	0.0235739	0.0377151
2628.89	0.023359	0.037653
2627.92	0.0231692	0.037562
2626.96	0.0230639	0.0374495
2625.99	0.0230645	0.0372929
2625.03	0.0231476	0.037051
2624.06	0.023261	0.0366908
2623.1	0.023353	0.03621
2622.13	0.0233967	0.0356436
2621.17	0.0233936	0.0350507
2620.21	0.0233567	0.0344931
2619.24	0.0232887	0.0340186
2618.28	0.0231724	0.0336544
2617.31	0.0229823	0.0334113
2616.35	0.0227052	0.0332865
2615.38	0.0223584	0.0332609
2614.42	0.0219877	0.033297
2613.46	0.0216499	0.0333467
2612.49	0.0213895	0.0333747
2611.53	0.0212224	0.0333824
2610.56	0.0211344	0.0334118
2609.6	0.0210909	0.0335213
2608.63	0.0210536	0.0337458
2607.67	0.0209979	0.0340678
2606.7	0.0209218	0.0344162
2605.74	0.0208422	0.0346907
2604.78	0.0207737	0.034798
2603.81	0.0207065	0.0346812
2602.85	0.0205985	0.0343381
2601.88	0.0203961	0.0338238
2600.92	0.0200746	0.03324
2599.95	0.0196711	0.0327066
2598.99	0.0192808	0.0323264
2598.03	0.0190158	0.0321517
2597.06	0.0189481	0.0321718
2596.1	0.0190789	0.0323271
2595.13	0.0193511	0.0325436
2594.17	0.0196918	0.0327682
2593.2	0.0200515	0.0329825
2592.24	0.0204069	0.0331903
2591.27	0.0207321	0.0333879
2590.31	0.0209677	0.0335428
2589.35	0.0210216	0.0335957
2588.38	0.0208093	0.0334865
2587.42	0.0203098	0.033186
2586.45	0.0195985	0.0327162
2585.49	0.018833	0.0321494
2584.52	0.0181995	0.0315844
2583.56	0.0178447	0.0311114
2582.6	0.0178244	0.030774
2581.63	0.0180868	0.0305518
2580.67	0.0184965	0.0303742
2579.7	0.0188889	0.0301674
2578.74	0.0191337	0.0299064
2577.77	0.0191802	0.0296378
2576.81	0.0190608	0.0294528
2575.84	0.0188546	0.0294246
2574.88	0.0186369	0.0295548
2573.92	0.0184472	0.0297669
2572.95	0.0182936	0.0299533
2571.99	0.0181782	0.0300408
2571.02	0.0181138	0.0300276
2570.06	0.0181118	0.0299667
2569.09	0.0181525	0.0299115
2568.13	0.0181694	0.0298661
2567.17	0.0180713	0.0297781
2566.2	0.0177973	0.0295755
2565.24	0.017364	0.0292187
2564.27	0.0168697	0.0287298
2563.31	0.016447	0.0281838
2562.34	0.0161962	0.0276735
2561.38	0.016143	0.0272722
2560.41	0.0162449	0.0270142
2559.45	0.0164321	0.0268941
2558.49	0.0166467	0.0268809
2557.52	0.0168543	0.026937
2556.56	0.0170303	0.0270359
2555.59	0.0171427	0.0271718
2554.63	0.0171547	0.0273554
2553.66	0.0170456	0.0275953
2552.7	0.0168356	0.0278753
2551.74	0.0165899	0.0281388
2550.77	0.0163952	0.0282948
2549.81	0.0163177	0.0282462
2548.84	0.0163648	0.027931
2547.88	0.0164778	0.0273559
2546.91	0.0165592	0.0266064
2545.95	0.0165237	0.0258234
2544.98	0.0163427	0.0251579
2544.02	0.0160582	0.0247187
2543.06	0.0157592	0.0245401
2542.09	0.0155382	0.0245772
2541.13	0.0154518	0.0247317
2540.16	0.0155032	0.0248952
2539.2	0.0156495	0.0249907
2538.23	0.0158239	0.0249969
2537.27	0.0159585	0.0249453
2536.31	0.0160016	0.0248964
2535.34	0.0159275	0.0249103
2534.38	0.015743	0.0250253
2533.41	0.0154902	0.0252503
2532.45	0.0152394	0.025567
2531.48	0.015067	0.0259351
2530.52	0.015021	0.0262981
2529.55	0.0150947	0.0265926
2528.59	0.0152282	0.0267632
2527.63	0.0153427	0.0267788
2526.66	0.0153877	0.0266429
2525.7	0.0153706	0.0263879
2524.73	0.015346	0.0260578
2523.77	0.0153747	0.0256876
2522.8	0.0154804	0.0252961
2521.84	0.015636	0.0248969
2520.88	0.0157826	0.0245187
2519.91	0.0158676	0.0242157
2518.95	0.0158716	0.0240548
2517.98	0.0158101	0.0240828
2517.02	0.0157127	0.0242952
2516.05	0.0156014	0.0246312
2515.09	0.0154855	0.0249989
2514.12	0.0153757	0.0253183
2513.16	0.0152995	0.0255561
2512.2	0.0153013	0.0257329
2511.23	0.0154193	0.0258991
2510.27	0.0156543	0.0260956
2509.3	0.0159553	0.026321
2508.34	0.0162357	0.0265267
2507.37	0.0164113	0.0266405
2506.41	0.0164396	0.0266068
2505.45	0.0163349	0.0264151
2504.48	0.0161534	0.0261051
2503.52	0.0159595	0.0257492
2502.55	0.0157948	0.0254266
2501.59	0.0156684	0.0252058
2500.62	0.0155694	0.0251331
2499.66	0.0154874	0.0252232
2498.69	0.0154255	0.0254473
2497.73	0.0153987	0.0257286
2496.77	0.0154262	0.0259569
2495.8	0.0155263	0.0260246
2494.84	0.0157153	0.0258685
2493.87	0.0160014	0.0254935
2492.91	0.0163702	0.0249655
2491.94	0.016771	0.0243836
2490.98	0.0171184	0.023851
2490.02	0.0173193	0.0234607
2489.05	0.017311	0.0232876
2488.09	0.0170891	0.0233725
2487.12	0.0167086	0.0236983
2486.16	0.0162581	0.0241744
2485.19	0.015826	0.024657
2484.23	0.0154752	0.0250059
2483.26	0.0152367	0.0251501
2482.3	0.0151168	0.0251169
2481.34	0.0151075	0.0250036
2480.37	0.0151907	0.0249111
2479.41	0.0153348	0.0248839
2478.44	0.0154905	0.0248962
2477.48	0.0155954	0.0248872
2476.51	0.01559	0.024815
2475.55	0.0154382	0.0246868
2474.59	0.0151424	0.0245486
2473.62	0.0147444	0.0244455
2472.66	0.0143112	0.0243838
2471.69	0.0139141	0.0243232
2470.73	0.0136094	0.0242002
2469.76	0.013427	0.0239667
2468.8	0.0133674	0.0236186
2467.83	0.0134056	0.0232
2466.87	0.0134968	0.0227824
2465.91	0.0135871	0.0224312
2464.94	0.0136292	0.0221784
2463.98	0.0136022	0.0220142
2463.01	0.0135243	0.0218981
2462.05	0.0134486	0.021782
2461.08	0.0134364	0.0216301
2460.12	0.0135223	0.0214289
2459.16	0.0136927	0.0211874
2458.19	0.0138916	0.0209337
2457.23	0.0140487	0.0207099
2456.26	0.0141098	0.0205624
2455.3	0.0140529	0.020528
2454.33	0.0138855	0.0206159
2453.37	0.0136344	0.0207976
2452.4	0.01334	0.0210086
2451.44	0.0130535	0.0211642
2450.48	0.0128351	0.0211858
2449.51	0.0127373	0.0210305
2448.55	0.0127813	0.0207159
2447.58	0.0129383	0.0203253
2446.62	0.0131332	0.019987
2445.65	0.0132755	0.0198248
2444.69	0.0133013	0.0199005
2443.73	0.0132005	0.0201782
2442.76	0.0130133	0.0205369
2441.8	0.0127994	0.0208296
2440.83	0.0126039	0.0209598
2439.87	0.012442	0.0209292
2438.9	0.0123067	0.020827
2437.94	0.0121884	0.0207667
2436.97	0.0120862	0.0208119
2436.01	0.0120069	0.020937
2435.05	0.011958	0.021045
2434.08	0.0119447	0.0210266
2433.12	0.011977	0.0208223
2432.15	0.0120751	0.020454
2431.19	0.0122605	0.0200134
2430.22	0.0125313	0.0196185
2429.26	0.0128391	0.0193614
2428.3	0.0130922	0.0192704
2427.33	0.0131953	0.0193039
2426.37	0.0131048	0.0193782
2425.4	0.0128642	0.0194137
2424.44	0.012587	0.0193732
2423.47	0.012397	0.0192717
2422.51	0.0123603	0.0191536
2421.54	0.0124528	0.0190593
2420.58	0.0125798	0.0190031
2419.62	0.0126336	0.018978
2418.65	0.0125515	0.0189758
2417.69	0.0123437	0.0190027
2416.72	0.0120814	0.0190756
2415.76	0.0118583	0.0192005
2414.79	0.0117494	0.0193507
2413.83	0.0117853	0.0194638
2412.87	0.0119475	0.019463
2411.9	0.012179	0.0192937
2410.94	0.0124032	0.018955
2409.97	0.0125474	0.0185097
2409.01	0.012568	0.0180677
2408.04	0.0124684	0.0177463
2407.08	0.0123025	0.0176252
2406.11	0.0121551	0.0177142
2405.15	0.0121053	0.0179511
2404.19	0.0121903	0.0182313
2403.22	0.0123857	0.018455
2402.26	0.0126139	0.018567
2401.29	0.0127764	0.018569
2400.33	0.0127954	0.0185044
2399.36	0.0126457	0.0184275
2398.4	0.0123636	0.0183788
2397.44	0.0120302	0.018372
2396.47	0.0117393	0.0183955
2395.51	0.0115635	0.0184194
2394.54	0.0115329	0.0184065
2393.58	0.01163	0.0183262
2392.61	0.0118029	0.0181707
2391.65	0.0119898	0.0179669
2390.68	0.0121429	0.0177747
2389.72	0.0122401	0.0176643
2388.76	0.0122798	0.0176831
2387.79	0.0122679	0.0178278
2386.83	0.012209	0.0180435
2385.86	0.0121087	0.0182491
2384.9	0.0119832	0.018376
2383.93	0.0118599	0.0183935
2382.97	0.0117674	0.0183122
2382.01	0.0117193	0.0181705
2381.04	0.0117076	0.0180212
2380.08	0.0117102	0.0179229
2379.11	0.0117064	0.017934
2378.15	0.0116883	0.0180978
2377.18	0.0116619	0.018422
2376.22	0.0116402	0.0188632
2375.25	0.0116345	0.0193337
2374.29	0.0116484	0.0197311
2373.33	0.0116754	0.0199787
2372.36	0.0117014	0.0200534
2371.4	0.0117119	0.0199883
2370.43	0.0117044	0.019851
2369.47	0.011698	0.0197101
2368.5	0.0117312	0.0196086
2367.54	0.0118413	0.0195533
2366.58	0.0120346	0.0195186
2365.61	0.0122669	0.0194609
2364.65	0.0124544	0.019338
2363.68	0.0125163	0.0191285
2362.72	0.0124222	0.0188482
2361.75	0.0122125	0.0185522
2360.79	0.0119736	0.0183186
2359.82	0.0117859	0.0182173
2358.86	0.011681	0.018277
2357.9	0.0116366	0.01847
2356.93	0.0116086	0.0187219
2355.97	0.011572	0.0189412
2355	0.0115409	0.0190537
2354.04	0.0115539	0.0190256
2353.07	0.0116412	0.0188685
2352.11	0.0117972	0.0186266
2351.15	0.0119764	0.0183606
2350.18	0.0121154	0.018133
2349.22	0.0121633	0.018001
2348.25	0.0121034	0.018008
2347.29	0.0119585	0.0181711
2346.32	0.0117786	0.0184653
2345.36	0.0116225	0.0188177
2344.39	0.0115399	0.0191214
2343.43	0.011559	0.0192733
2342.47	0.0116827	0.0192194
2341.5	0.0118932	0.0189846
2340.54	0.0121615	0.0186632
2339.57	0.0124549	0.0183717
2338.61	0.0127369	0.018188
2337.64	0.0129629	0.0181137
2336.68	0.0130831	0.0180824
2335.72	0.0130584	0.0180093
2334.75	0.0128856	0.0178477
2333.79	0.0126132	0.0176166
2332.82	0.0123306	0.0173836
2331.86	0.0121313	0.0172192
2330.89	0.0120684	0.0171542
2329.93	0.0121293	0.0171689
2328.96	0.0122455	0.0172166
2328	0.0123313	0.0172618
2327.04	0.0123296	0.0173078
2326.07	0.0122407	0.0173923
2325.11	0.0121195	0.0175568
2324.14	0.0120459	0.0178098
2323.18	0.0120847	0.0181103
2322.21	0.0122528	0.0183817
2321.25	0.0125108	0.0185454
2320.29	0.0127816	0.0185529
2319.32	0.0129898	0.0184007
2318.36	0.013099	0.0181261
2317.39	0.013126	0.0177932
2316.43	0.0131216	0.0174785
2315.46	0.0131301	0.0172558
2314.5	0.0131551	0.0171767
2313.53	0.0131553	0.0172506
2312.57	0.0130747	0.0174339
2311.61	0.0128821	0.0176415
2310.64	0.0125942	0.0177828
2309.68	0.0122653	0.0178046
2308.71	0.0119561	0.0177158
2307.75	0.0117055	0.0175787
2306.78	0.0115234	0.0174736
2305.82	0.0114069	0.0174585
2304.86	0.0113616	0.0175462
2303.89	0.0114091	0.0177035
2302.93	0.0115733	0.0178683
2301.96	0.0118552	0.0179706
2301	0.0122142	0.0179577
2300.03	0.0125719	0.0178177
2299.07	0.0128381	0.0175925
2298.1	0.0129448	0.0173674
2297.14	0.0128712	0.0172342
2296.18	0.0126487	0.0172454
2295.21	0.0123471	0.017388
2294.25	0.0120521	0.0175939
2293.28	0.011843	0.0177774
2292.32	0.0117772	0.0178759
2291.35	0.0118791	0.017869
2290.39	0.0121325	0.017773
2289.43	0.0124784	0.0176228
2288.46	0.0128237	0.017457
2287.5	0.0130667	0.0173096
2286.53	0.0131343	0.0172067
2285.57	0.0130157	0.0171609
2284.6	0.0127715	0.017166
2283.64	0.0125084	0.0171985
2282.67	0.0123294	0.0172285
2281.71	0.0122861	0.0172364
2280.75	0.0123591	0.0172234
2279.78	0.0124751	0.0172067
2278.82	0.0125484	0.0172029
2277.85	0.0125219	0.0172106
2276.89	0.0123883	0.0172101
2275.92	0.012185	0.0171777
2274.96	0.011972	0.0171054
2274	0.0118065	0.0170093
2273.03	0.0117233	0.0169211
2272.07	0.0117269	0.0168713
2271.1	0.0117937	0.0168785
2270.14	0.011883	0.0169506
2269.17	0.0119535	0.01709
2268.21	0.0119807	0.0172945
2267.24	0.0119681	0.017549
2266.28	0.0119442	0.0178187
2265.32	0.011946	0.0180569
2264.35	0.011995	0.0182259
2263.39	0.0120793	0.0183154
2262.42	0.0121536	0.0183425
2261.46	0.0121621	0.0183257
2260.49	0.012073	0.0182569
2259.53	0.0119068	0.0180949
2258.57	0.0117353	0.017795
2257.6	0.0116484	0.0173542
2256.64	0.011701	0.0168379
2255.67	0.0118729	0.016362
2254.71	0.0120704	0.0160406
2253.74	0.0121732	0.0159319
2252.78	0.012101	0.0160183
2251.81	0.0118602	0.0162262
2250.85	0.0115407	0.0164694
2249.89	0.0112692	0.0166806
2248.92	0.0111482	0.0168186
2247.96	0.0112157	0.016857
2246.99	0.0114426	0.0167759
2246.03	0.0117589	0.0165708
2245.06	0.0120871	0.0162699
2244.1	0.0123659	0.0159424
2243.14	0.0125581	0.0156792
2242.17	0.0126489	0.0155519
2241.21	0.0126396	0.0155746
2240.24	0.0125431	0.0156972
2239.28	0.0123815	0.0158361
2238.31	0.0121856	0.0159246
2237.35	0.011994	0.01595
2236.38	0.0118473	0.0159547
2235.42	0.0117741	0.0160023
2234.46	0.0117739	0.0161352
2233.49	0.0118082	0.0163497
2232.53	0.0118132	0.0166005
2231.56	0.0117326	0.0168251
2230.6	0.0115532	0.0169704
2229.63	0.0113203	0.0170086
2228.67	0.0111172	0.0169412
2227.71	0.0110182	0.0167956
2226.74	0.0110458	0.0166163
2225.78	0.0111604	0.0164523
2224.81	0.0112881	0.0163403
2223.85	0.011368	0.0162955
2222.88	0.0113838	0.016315
2221.92	0.0113639	0.0163923
2220.95	0.0113534	0.0165292
2219.99	0.0113824	0.016733
2219.03	0.0114491	0.0169972
2218.06	0.0115269	0.0172858
2217.1	0.0115828	0.0175354
2216.13	0.0115963	0.0176815
2215.17	0.0115699	0.0176899
2214.2	0.011529	0.017571
2213.24	0.0115145	0.0173676
2212.28	0.0115692	0.0171298
2211.31	0.01172	0.0168958
2210.35	0.0119638	0.016691
2209.38	0.0122627	0.0165355
2208.42	0.0125524	0.016447
2207.45	0.0127629	0.0164303
2206.49	0.0128425	0.0164642
2205.52	0.0127727	0.0165021
2204.56	0.0125702	0.0164907
2203.6	0.0122757	0.0163987
2202.63	0.0119393	0.0162339
2201.67	0.0116076	0.0160379
2200.7	0.0113184	0.0158617
2199.74	0.0111	0.0157373
2198.77	0.0109718	0.015664
2197.81	0.010943	0.0156148
2196.85	0.0110089	0.0155565
2195.88	0.0111474	0.0154708
2194.92	0.0113173	0.0153631
2193.95	0.0114651	0.015257
2192.99	0.0115396	0.0151788
2192.02	0.0115144	0.0151434
2191.06	0.0114045	0.0151506
2190.09	0.0112671	0.0151893
2189.13	0.01118	0.0152459
2188.17	0.011206	0.0153083
2187.2	0.0113611	0.0153649
2186.24	0.0116051	0.0154022
2185.27	0.0118618	0.0154075
2184.31	0.0120565	0.0153768
2183.34	0.012149	0.0153217
2182.38	0.0121433	0.0152681
2181.42	0.0120709	0.0152448
2180.45	0.0119616	0.0152695
2179.49	0.0118249	0.0153401
2178.52	0.0116528	0.0154378
2177.56	0.0114394	0.0155362
2176.59	0.0111985	0.0156113
2175.63	0.0109661	0.0156452
2174.66	0.0107841	0.0156243
2173.7	0.0106789	0.0155351
2172.74	0.0106485	0.0153606
2171.77	0.010666	0.0150829
2170.81	0.0106975	0.0146933
2169.84	0.010721	0.0142097
2168.88	0.0107387	0.0136892
2167.91	0.0107731	0.0132231
2166.95	0.0108528	0.0129089
2165.99	0.0109933	0.0128082
2165.02	0.011186	0.0129128
2164.06	0.0113997	0.0131429
2163.09	0.0115921	0.0133832
2162.13	0.011726	0.013541
2161.16	0.0117816	0.0135936
2160.2	0.0117617	0.0135987
2159.23	0.0116903	0.0136573
2158.27	0.0116062	0.0138513
2157.31	0.0115503	0.0141922
2156.34	0.0115508	0.0146124
2155.38	0.0116077	0.0150018
2154.41	0.0116876	0.0152656
2153.45	0.0117342	0.015366
2152.48	0.0116949	0.0153269
2151.52	0.0115511	0.0152065
2150.56	0.0113337	0.0150596
2149.59	0.0111151	0.0149165
2148.63	0.0109784	0.0147829
2147.66	0.0109806	0.0146565
2146.7	0.0111312	0.0145418
2145.73	0.0113902	0.0144532
2144.77	0.011686	0.0144059
2143.8	0.0119369	0.0144048
2142.84	0.0120712	0.0144416
2141.88	0.012043	0.0145017
2140.91	0.011844	0.0145742
2139.95	0.0115074	0.0146547
2138.98	0.0111009	0.0147383
2138.02	0.0107052	0.0148107
2137.05	0.010388	0.0148474
2136.09	0.0101846	0.0148248
2135.13	0.0100946	0.0147352
2134.16	0.010095	0.0145946
2133.2	0.0101587	0.014438
2132.23	0.0102667	0.0143034
2131.27	0.0104085	0.0142162
2130.3	0.0105749	0.0141829
2129.34	0.0107517	0.0141948
2128.37	0.0109208	0.014234
2127.41	0.0110673	0.0142756
2126.45	0.0111833	0.0142858
2125.48	0.0112658	0.0142251
2124.52	0.0113107	0.0140614
2123.55	0.0113082	0.0137899
2122.59	0.0112463	0.0134464
2121.62	0.0111196	0.0131013
2120.66	0.0109373	0.0128358
2119.7	0.0107261	0.0127115
2118.73	0.0105254	0.0127496
2117.77	0.0103761	0.0129264
2116.8	0.0103086	0.0131847
2115.84	0.0103336	0.0134534
2114.87	0.0104408	0.0136696
2113.91	0.0106044	0.0137949
2112.94	0.0107967	0.0138236
2111.98	0.0109986	0.0137803
2111.02	0.011206	0.0137086
2110.05	0.0114237	0.0136559
2109.09	0.0116527	0.0136572
2108.12	0.0118761	0.0137218
2107.16	0.0120562	0.0138288
2106.19	0.0121461	0.0139367
2105.23	0.0121136	0.0140046
2104.27	0.0119621	0.0140146
2103.3	0.0117332	0.0139803
2102.34	0.0114886	0.0139329
2101.37	0.0112822	0.013898
2100.41	0.011142	0.0138796
2099.44	0.0110713	0.0138664
2098.48	0.0110636	0.0138523
2097.51	0.0111126	0.0138518
2096.55	0.0112072	0.0138912
2095.59	0.0113165	0.0139808
2094.62	0.0113848	0.0140916
2093.66	0.0113488	0.0141613
2092.69	0.011174	0.0141326
2091.73	0.0108852	0.0139976
2090.76	0.0105649	0.0138128
2089.8	0.0103165	0.0136703
2088.84	0.01021	0.0136429
2087.87	0.010246	0.0137402
2086.91	0.0103595	0.013907
2085.94	0.0104607	0.0140601
2084.98	0.0104853	0.014136
2084.01	0.0104247	0.0141189
2083.05	0.010321	0.0140336
2082.08	0.0102358	0.0139191
2081.12	0.0102143	0.0138029
2080.16	0.0102648	0.0136939
2079.19	0.0103616	0.0135915
2078.23	0.0104647	0.0134962
2077.26	0.0105412	0.0134104
2076.3	0.0105777	0.0133334
2075.33	0.0105809	0.0132602
2074.37	0.0105698	0.0131935
2073.41	0.0105679	0.0131593
[truncated: 1,269 more rows]

## Sheet: Fig. 3d
Amide I Lugdunin
Wavenumber / cm-1	Normalized absorbance	Normalized absorbance
	Perpendicular polarization	Parallel polarization
3998.3	0.0211438	0.0206414
3997.33	0.0211645	0.0208769
3996.37	0.0211853	0.0211124
3995.4	0.0212061	0.0213479
3994.44	0.0212268	0.0215834
3993.48	0.0216089	0.0218363
3992.51	0.0218694	0.0222874
3991.55	0.0219199	0.0228482
3990.58	0.0216982	0.0233626
3989.62	0.021202	0.0236835
3988.65	0.0205155	0.0237387
3987.69	0.0198	0.0235582
3986.72	0.0192321	0.0232537
3985.76	0.0189239	0.0229637
3984.8	0.0188787	0.0227912
3983.83	0.0190156	0.0227611
3982.87	0.0192398	0.0228193
3981.9	0.0195069	0.022872
3980.94	0.0198318	0.0228483
3979.97	0.0202449	0.0227486
3979.01	0.0207357	0.0226533
3978.05	0.0212282	0.022684
3977.08	0.02161	0.0228058
3976.12	0.0217938	0.0231024
3975.15	0.0217691	0.0235766
3974.19	0.0216081	0.0240947
3973.22	0.0214162	0.0245085
3972.26	0.0212617	0.0247035
3971.29	0.0211315	0.0246315
3970.33	0.0209493	0.0243217
3969.37	0.0206437	0.0238731
3968.4	0.0202203	0.0234291
3967.44	0.019783	0.0231347
3966.47	0.0194858	0.0230865
3965.51	0.0194466	0.0232934
3964.54	0.0196775	0.0236676
3963.58	0.0200781	0.0240564
3962.62	0.0204908	0.024305
3961.65	0.0207842	0.0243219
3960.69	0.0209127	0.0241163
3959.72	0.0209208	0.023788
3958.76	0.020903	0.0234803
3957.79	0.0209525	0.0233192
3956.83	0.021131	0.023367
3955.86	0.021466	0.0236052
3954.9	0.0219543	0.023948
3953.94	0.022556	0.0242778
3952.97	0.0231771	0.0244878
3952.01	0.0236661	0.0245161
3951.04	0.0238454	0.0243574
3950.08	0.0235763	0.0240528
3949.11	0.0228305	0.0236672
3948.15	0.0217281	0.0232723
3947.19	0.0205158	0.0229434
3946.22	0.0194903	0.0227588
3945.26	0.0188994	0.0227702
3944.29	0.0188661	0.0230152
3943.33	0.0193587	0.0234735
3942.36	0.0202379	0.0240511
3941.4	0.0212888	0.0246303
3940.43	0.0222777	0.0251256
3939.47	0.0229897	0.0255169
3938.51	0.0232646	0.0258374
3937.54	0.023035	0.0261253
3936.58	0.0223595	0.0263796
3935.61	0.0214235	0.0265521
3934.65	0.0204902	0.02658
3933.68	0.0198093	0.0264304
3932.72	0.0195248	0.0261247
3931.76	0.0196258	0.0257331
3930.79	0.0199684	0.0253472
3929.83	0.0203559	0.0250476
3928.86	0.0206307	0.0248748
3927.9	0.0207291	0.0248101
3926.93	0.020675	0.0247756
3925.97	0.0205316	0.0246664
3925	0.0203507	0.0244111
3924.04	0.0201544	0.0240297
3923.08	0.0199529	0.0236463
3922.11	0.0197723	0.0234368
3921.15	0.0196612	0.0235349
3920.18	0.0196677	0.0239546
3919.22	0.0198029	0.0245816
3918.25	0.0200208	0.0252347
3917.29	0.0202318	0.0257552
3916.33	0.0203442	0.0260632
3915.36	0.0203103	0.0261559
3914.4	0.0201517	0.0260648
3913.43	0.0199525	0.0258175
3912.47	0.0198257	0.025434
3911.5	0.0198685	0.0249528
3910.54	0.0201251	0.0244568
3909.57	0.0205696	0.02407
3908.61	0.0211131	0.0239177
3907.65	0.0216336	0.0240726
3906.68	0.0220183	0.0245153
3905.72	0.0222043	0.0251359
3904.75	0.0221984	0.0257752
3903.79	0.022069	0.0262833
3902.82	0.0219086	0.0265679
3901.86	0.0217881	0.0266091
3900.9	0.021726	0.0264488
3899.93	0.0216891	0.0261682
3898.97	0.0216241	0.0258707
3898	0.0214978	0.0256645
3897.04	0.0213204	0.0256357
3896.07	0.0211366	0.0258134
3895.11	0.0209955	0.0261421
3894.14	0.0209213	0.026491
3893.18	0.0209052	0.0267073
3892.22	0.0209206	0.0266921
3891.25	0.0209468	0.0264561
3890.29	0.020982	0.0261201
3889.32	0.0210385	0.0258577
3888.36	0.0211262	0.025812
3887.39	0.0212398	0.0260321
3886.43	0.0213584	0.0264584
3885.47	0.0214561	0.026955
3884.5	0.021515	0.0273629
3883.54	0.0215316	0.0275495
3882.57	0.0215156	0.0274417
3881.61	0.021484	0.0270454
3880.64	0.0214555	0.0264497
3879.68	0.0214443	0.0258094
3878.71	0.0214534	0.0252989
3877.75	0.0214672	0.0250493
3876.79	0.0214498	0.025093
3875.82	0.0213548	0.0253457
3874.86	0.0211447	0.0256396
3873.89	0.0208094	0.0257951
3872.93	0.0203732	0.0257
3871.96	0.0198881	0.0253605
3871	0.0194224	0.0248976
3870.04	0.0190533	0.0244893
3869.07	0.0188661	0.0242836
3868.11	0.0189446	0.0243279
3867.14	0.0193483	0.0245524
3866.18	0.020066	0.0248157
3865.21	0.0209867	0.0249843
3864.25	0.0219128	0.024996
3863.28	0.0226244	0.0248704
3862.32	0.0229672	0.0246719
3861.36	0.0229131	0.0244605
3860.39	0.0225574	0.0242709
3859.43	0.0220548	0.0241264
3858.46	0.0215432	0.0240618
3857.5	0.0211	0.0241227
3856.53	0.0207499	0.024334
3855.57	0.0205	0.0246659
3854.61	0.0203618	0.025031
3853.64	0.0203465	0.0253216
3852.68	0.0204427	0.0254622
3851.71	0.0206028	0.0254411
3850.75	0.0207538	0.025302
3849.78	0.0208274	0.0251068
3848.82	0.0207894	0.024898
3847.85	0.020656	0.0246831
3846.89	0.0204887	0.0244484
3845.93	0.0203725	0.0241899
3844.96	0.0203828	0.0239443
3844	0.02055	0.0237994
3843.03	0.0208387	0.0238731
3842.07	0.0211563	0.0242623
3841.1	0.0213955	0.0249828
3840.14	0.0214901	0.0259309
3839.18	0.0214512	0.0268951
3838.21	0.0213555	0.0276195
3837.25	0.0212919	0.0278945
3836.28	0.0213031	0.0276353
3835.32	0.0213621	0.0269143
3834.35	0.0213996	0.0259367
3833.39	0.0213593	0.0249675
3832.42	0.0212421	0.0242395
3831.46	0.0211073	0.0238746
3830.5	0.0210357	0.0238516
3829.53	0.021081	0.0240361
3828.57	0.021242	0.0242612
3827.6	0.0214677	0.0244183
3826.64	0.021686	0.0245077
3825.67	0.0218329	0.0246183
3824.71	0.0218635	0.024851
3823.75	0.0217461	0.0252377
3822.78	0.021456	0.0257073
3821.82	0.0209859	0.0261201
3820.85	0.0203705	0.0263451
3819.89	0.0197082	0.0263332
3818.92	0.0191521	0.0261448
3817.96	0.0188661	0.0259182
3816.99	0.0189476	0.025798
3816.03	0.0194264	0.0258601
3815.07	0.0202174	0.0260755
3814.1	0.0211748	0.0263307
3813.14	0.0221471	0.0264932
3812.17	0.023018	0.0264851
3811.21	0.0237123	0.0263171
3810.24	0.0241775	0.0260664
3809.28	0.0243682	0.0258159
3808.32	0.0242562	0.0256012
3807.35	0.0238627	0.0254045
3806.39	0.0232835	0.0251974
3805.42	0.0226749	0.0249935
3804.46	0.0221994	0.0248639
3803.49	0.021958	0.0248989
3802.53	0.0219516	0.0251436
3801.56	0.0220959	0.025558
3800.6	0.022278	0.0260351
3799.64	0.0224176	0.0264586
3798.67	0.0225014	0.0267576
3797.71	0.0225711	0.0269199
3796.74	0.0226805	0.0269647
3795.78	0.0228475	0.0269075
3794.81	0.0230308	0.0267478
3793.85	0.0231452	0.026483
3792.89	0.0231053	0.0261266
3791.92	0.0228718	0.0257095
3790.96	0.0224759	0.025264
3789.99	0.0220063	0.0248077
3789.03	0.0215708	0.0243439
3788.06	0.0212536	0.0238779
3787.1	0.0210933	0.0234352
3786.13	0.0210872	0.0230649
3785.17	0.0212104	0.0228251
3784.21	0.0214269	0.0227612
3783.24	0.0216854	0.0228853
3782.28	0.0219083	0.0231764
3781.31	0.0219998	0.023577
3780.35	0.0218824	0.0240073
3779.38	0.0215474	0.0243863
3778.42	0.0210799	0.0246588
3777.46	0.0206334	0.0248178
3776.49	0.0203644	0.0249073
3775.53	0.0203669	0.0249957
3774.56	0.0206459	0.0251335
3773.6	0.0211403	0.0253196
3772.63	0.0217672	0.0255027
3771.67	0.0224508	0.0256154
3770.7	0.0231219	0.0256184
3769.74	0.0237006	0.0255224
3768.78	0.0240942	0.0253733
3767.81	0.0242233	0.0252165
3766.85	0.0240628	0.0250683
3765.88	0.0236648	0.0249177
3764.92	0.0231413	0.024753
3763.95	0.022617	0.0245903
3762.99	0.0221805	0.0244758
3762.03	0.0218625	0.0244585
3761.06	0.0216465	0.024553
3760.1	0.0214931	0.024723
3759.13	0.0213578	0.0248992
3758.17	0.0212002	0.025018
3757.2	0.0209886	0.0250545
3756.24	0.0207135	0.0250284
3755.27	0.0204021	0.0249854
3754.31	0.0201248	0.0249724
3753.35	0.019979	0.0250225
3752.38	0.0200533	0.0251535
3751.42	0.020385	0.0253687
3750.45	0.0209328	0.0256529
3749.49	0.0215809	0.0259615
3748.52	0.0221756	0.0262159
3747.56	0.0225836	0.0263158
3746.6	0.0227487	0.0261764
3745.63	0.0227159	0.0257758
3744.67	0.0226101	0.0251905
3743.7	0.0225738	0.0245899
3742.74	0.0226951	0.0241794
3741.77	0.0229646	0.024109
3740.81	0.0232851	0.0243928
3739.84	0.0235297	0.0248896
3738.88	0.0236094	0.0253658
3737.92	0.0235068	0.0256136
3736.95	0.0232617	0.0255546
3735.99	0.0229257	0.0252676
3735.02	0.0225293	0.0249273
3734.06	0.0220817	0.0246959
3733.09	0.0215975	0.0246382
3732.13	0.0211213	0.0247084
3731.17	0.0207272	0.0248034
3730.2	0.0204911	0.024839
3729.24	0.0204576	0.0247958
3728.27	0.0206224	0.0247147
3727.31	0.0209371	0.0246572
3726.34	0.0213299	0.0246644
3725.38	0.0217259	0.0247382
3724.41	0.0220604	0.0248475
3723.45	0.0222861	0.0249479
3722.49	0.0223804	0.0250024
3721.52	0.0223509	0.0249965
3720.56	0.0222319	0.0249438
3719.59	0.0220662	0.0248827
3718.63	0.021879	0.0248628
3717.66	0.0216656	0.0249242
3716.7	0.0214045	0.0250774
3715.74	0.0210952	0.0252948
3714.77	0.0207893	0.0255198
3713.81	0.0205877	0.0256903
3712.84	0.0205941	0.0257653
3711.88	0.0208477	0.025738
3710.91	0.0212819	0.025627
3709.95	0.0217405	0.0254526
3708.98	0.0220523	0.0252151
3708.02	0.022123	0.0248941
3707.06	0.0219889	0.0244725
3706.09	0.021795	0.0239702
3705.13	0.0217085	0.0234593
3704.16	0.021822	0.0230429
3703.2	0.0221061	0.0228062
3702.23	0.0224366	0.0227663
3701.27	0.0226732	0.0228582
3700.31	0.0227351	0.0229691
3699.34	0.0226308	0.0230038
3698.38	0.022434	0.0229433
3697.41	0.0222316	0.0228577
3696.45	0.0220824	0.0228641
3695.48	0.0220056	0.0230604
3694.52	0.0219943	0.0234669
3693.55	0.0220342	0.0240174
3692.59	0.0221118	0.0245964
3691.63	0.0222093	0.0250948
3690.66	0.0223011	0.0254502
3689.7	0.0223592	0.0256515
3688.73	0.0223673	0.0257132
3687.77	0.0223295	0.025647
3686.8	0.0222655	0.0254531
3685.84	0.0221963	0.0251385
3684.88	0.0221366	0.0247462
3683.91	0.022098	0.0243675
3682.95	0.0220983	0.0241198
3681.98	0.0221608	0.0240968
3681.02	0.0222955	0.0243169
3680.05	0.0224758	0.0247041
3679.09	0.0226312	0.0251133
3678.12	0.0226712	0.0253926
3677.16	0.0225337	0.0254488
3676.2	0.0222265	0.025282
3675.23	0.0218332	0.0249742
3674.27	0.0214748	0.0246431
3673.3	0.0212465	0.0243896
3672.34	0.0211685	0.0242655
3671.37	0.0211802	0.0242688
3670.41	0.0211807	0.0243586
3669.45	0.0210886	0.0244753
3668.48	0.020885	0.0245595
3667.52	0.02062	0.0245731
3666.55	0.0203817	0.0245188
3665.59	0.0202506	0.0244457
3664.62	0.0202633	0.0244284
3663.66	0.0204044	0.0245229
3662.69	0.0206264	0.0247242
3661.73	0.0208824	0.0249569
3660.77	0.0211467	0.0251097
3659.8	0.0214121	0.0250934
3658.84	0.021668	0.0248866
3657.87	0.0218822	0.024544
3656.91	0.0220058	0.0241664
3655.94	0.022002	0.0238557
3654.98	0.0218772	0.023681
3654.02	0.0216901	0.0236689
3653.05	0.0215299	0.0238096
3652.09	0.021476	0.0240713
3651.12	0.0215637	0.0244114
3650.16	0.0217751	0.0247831
3649.19	0.022054	0.0251386
3648.23	0.0223282	0.0254279
3647.26	0.0225259	0.0256002
3646.3	0.0225847	0.0256107
3645.34	0.0224608	0.0254371
3644.37	0.022146	0.0251012
3643.41	0.0216826	0.0246782
3642.44	0.0211617	0.0242813
3641.48	0.0206965	0.0240214
3640.51	0.0203821	0.0239651
3639.55	0.0202647	0.0241143
3638.59	0.0203352	0.0244165
3637.62	0.0205419	0.0247954
3636.66	0.0208091	0.0251789
3635.69	0.0210495	0.0255134
3634.73	0.0211771	0.0257679
3633.76	0.0211255	0.0259366
3632.8	0.020874	0.0260394
3631.83	0.0204688	0.0261126
3630.87	0.0200197	0.0261831
3629.91	0.0196675	0.0262414
3628.94	0.0195312	0.0262333
3627.98	0.0196599	0.0260871
3627.01	0.0200143	0.0257624
3626.05	0.0204849	0.0252889
3625.08	0.020939	0.024765
3624.12	0.021272	0.0243156
3623.16	0.0214417	0.0240358
3622.19	0.0214736	0.0239579
3621.23	0.0214399	0.0240579
3620.26	0.0214225	0.0242858
3619.3	0.0214756	0.0245927
3618.33	0.0216014	0.0249372
3617.37	0.021752	0.0252762
3616.4	0.0218553	0.0255603
3615.44	0.0218517	0.0257433
3614.48	0.0217232	0.0258013
3613.51	0.0215004	0.025745
3612.55	0.0212512	0.0256129
3611.58	0.0210576	0.0254508
3610.62	0.0209902	0.0252913
3609.65	0.021085	0.0251464
3608.69	0.0213291	0.0250143
3607.73	0.0216635	0.0248934
3606.76	0.0220098	0.0247921
3605.8	0.0223064	0.0247299
3604.83	0.0225381	0.0247282
3603.87	0.0227363	0.0247964
3602.9	0.0229486	0.0249216
3601.94	0.0231987	0.025071
3600.97	0.0234602	0.0252077
3600.01	0.0236627	0.0253131
3599.05	0.0237236	0.0254008
3598.08	0.0235859	0.0255082
3597.12	0.0232396	0.0256695
3596.15	0.0227215	0.0258866
3595.19	0.0221016	0.0261199
3594.22	0.0214686	0.0263073
3593.26	0.0209192	0.0264009
3592.3	0.0205418	0.0263962
3591.33	0.0203914	0.0263358
3590.37	0.0204675	0.0262826
3589.4	0.0207095	0.0262791
3588.44	0.0210228	0.0263191
3587.47	0.02132	0.0263495
3586.51	0.021553	0.0263068
3585.54	0.0217166	0.026167
3584.58	0.0218267	0.0259772
3583.62	0.0218973	0.0258421
3582.65	0.0219313	0.0258642
3581.69	0.0219303	0.0260699
3580.72	0.0219072	0.0263714
3579.76	0.0218876	0.0265959
3578.79	0.0218942	0.026574
3577.83	0.0219296	0.026236
3576.87	0.0219723	0.0256555
3575.9	0.0219939	0.0250131
3574.94	0.0219872	0.0245046
3573.97	0.0219825	0.0242535
3573.01	0.0220355	0.0242778
3572.04	0.0221909	0.0245148
3571.08	0.0224452	0.0248804
3570.11	0.0227353	0.0253016
3569.15	0.0229643	0.0257248
3568.19	0.0230474	0.0261058
3567.22	0.0229504	0.0264086
3566.26	0.0226969	0.0266173
3565.29	0.0223453	0.0267447
3564.33	0.0219551	0.0268218
3563.36	0.0215666	0.0268696
3562.4	0.0212066	0.0268796
3561.44	0.020906	0.0268231
3560.47	0.02071	0.0266853
3559.51	0.0206672	0.0264942
3558.54	0.0208023	0.0263134
3557.58	0.0210945	0.0261995
3556.61	0.0214795	0.0261553
3555.65	0.0218752	0.0261189
3554.68	0.0222142	0.0260056
3553.72	0.022463	0.0257749
3552.76	0.0226181	0.0254749
3551.79	0.0226909	0.0252302
3550.83	0.022693	0.025178
3549.86	0.0226313	0.0253931
3548.9	0.0225125	0.025851
3547.93	0.0223481	0.0264443
3546.97	0.0221583	0.0270363
3546.01	0.0219726	0.0275143
3545.04	0.0218289	0.0278156
3544.08	0.0217659	0.0279271
3543.11	0.0218069	0.0278749
3542.15	0.0219426	0.027717
3541.18	0.0221281	0.0275352
3540.22	0.0223055	0.0274172
3539.25	0.0224424	0.027425
3538.29	0.022561	0.0275635
3537.33	0.0227305	0.0277748
3536.36	0.0230239	0.0279659
3535.4	0.0234651	0.0280611
3534.43	0.0240019	0.0280472
3533.47	0.024522	0.027984
3532.5	0.0248994	0.0279715
3531.54	0.0250416	0.0280918
3530.58	0.0249173	0.0283591
3529.61	0.0245621	0.028706
3528.65	0.0240666	0.0290138
3527.68	0.0235565	0.0291722
3526.72	0.023161	0.0291355
3525.75	0.0229746	0.0289482
3524.79	0.0230234	0.0287243
3523.82	0.0232592	0.0285944
3522.86	0.0235908	0.0286463
3521.9	0.0239361	0.0288915
3520.93	0.0242607	0.0292694
3519.97	0.0245726	0.0296804
3519	0.0248797	0.0300238
3518.04	0.0251487	0.0302255
3517.07	0.0253052	0.0302511
3516.11	0.0252842	0.0301123
3515.15	0.0250945	0.0298683
3514.18	0.024843	0.0296152
3513.22	0.02469	0.029456
3512.25	0.0247589	0.0294597
3511.29	0.0250605	0.0296316
3510.32	0.0254837	0.0299155
3509.36	0.0258621	0.0302269
3508.39	0.0260737	0.0304962
3507.43	0.0261069	0.0306929
3506.47	0.0260532	0.0308212
3505.5	0.0260364	0.0308989
3504.54	0.0261321	0.0309406
3503.57	0.0263302	0.0309567
3502.61	0.0265583	0.0309663
3501.64	0.026741	0.0310085
3500.68	0.0268495	0.0311417
3499.72	0.0269092	0.0314272
3498.75	0.026973	0.0319031
3497.79	0.0270833	0.0325573
3496.82	0.0272509	0.0333118
3495.86	0.0274605	0.0340314
3494.89	0.0276912	0.0345624
3493.93	0.0279347	0.0347933
3492.96	0.0281999	0.0347087
3492	0.028502	0.0344087
3491.04	0.0288456	0.034074
3490.07	0.0292146	0.0338952
3489.11	0.0295766	0.0340007
3488.14	0.0298984	0.0344174
3487.18	0.0301629	0.0350764
3486.21	0.0303757	0.0358495
3485.25	0.0305544	0.0365937
3484.29	0.0307103	0.0371891
3483.32	0.0308342	0.0375617
3482.36	0.0308996	0.0376943
3481.39	0.0308816	0.037625
3480.43	0.0307805	0.0374327
3479.46	0.0306323	0.0372127
3478.5	0.0305001	0.0370484
3477.53	0.0304485	0.0369884
3476.57	0.0305145	0.0370356
3475.61	0.0306874	0.0371532
3474.64	0.0309104	0.0372847
3473.68	0.0311039	0.0373793
3472.71	0.0312076	0.0374135
3471.75	0.0312191	0.0374016
3470.78	0.0312064	0.0373924
3469.82	0.0312797	0.0374538
3468.86	0.0315308	0.0376506
3467.89	0.0319765	0.0380212
3466.93	0.0325418	0.0385596
3465.96	0.033095	0.0392096
3465	0.0335136	0.0398757
3464.03	0.0337402	0.0404497
3463.07	0.0337964	0.0408475
3462.1	0.0337563	0.0410414
3461.14	0.0337013	0.0410725
3460.18	0.0336878	0.0410323
3459.21	0.0337377	0.0410187
3458.25	0.0338478	0.0410909
3457.28	0.0340013	0.0412461
3456.32	0.0341745	0.0414336
3455.35	0.0343379	0.0415917
3454.39	0.034459	0.0416838
3453.43	0.0345091	0.0417111
3452.46	0.034474	0.0417007
3451.5	0.0343643	0.041685
3450.53	0.0342187	0.0416893
3449.57	0.0340965	0.0417313
3448.6	0.0340596	0.0418266
3447.64	0.0341457	0.0419838
3446.67	0.0343479	0.042193
3445.71	0.0346112	0.0424178
3444.75	0.0348525	0.0426065
3443.78	0.0349964	0.0427218
3442.82	0.0350071	0.0427668
3441.85	0.0349008	0.0427816
3440.89	0.0347337	0.0428111
3439.92	0.0345753	0.0428639
3438.96	0.0344828	0.0429029
3438	0.0344868	0.0428738
3437.03	0.034589	0.042752
3436.07	0.034766	0.0425661
3435.1	0.0349779	0.0423799
3434.14	0.0351787	0.0422467
3433.17	0.0353286	0.0421734
3432.21	0.0354042	0.0421211
3431.24	0.0354016	0.0420414
3430.28	0.03533	0.0419195
3429.32	0.0352046	0.0417941
3428.35	0.0350436	0.0417403
3427.39	0.0348706	0.0418275
3426.42	0.0347149	0.04208
3425.46	0.034601	0.042465
3424.49	0.0345318	0.0429142
3423.53	0.0344801	0.0433611
3422.57	0.0344023	0.0437708
3421.6	0.0342744	0.04414
3420.64	0.0341253	0.0444725
3419.67	0.0340412	0.0447512
3418.71	0.0341252	0.0449305
3417.74	0.0344296	0.0449598
3416.78	0.0349031	0.0448233
3415.81	0.0353925	0.0445664
3414.85	0.0357083	0.0442871
3413.89	0.0357217	0.0440951
3412.92	0.035437	0.0440658
3411.96	0.0349958	0.0442187
3410.99	0.0346128	0.0445266
3410.03	0.0344784	0.0449389
3409.06	0.03468	0.045395
3408.1	0.0351715	0.0458215
3407.14	0.0357977	0.0461329
3406.17	0.0363588	0.0462525
3405.21	0.0366881	0.0461525
3404.24	0.0367156	0.045886
3403.28	0.036493	0.0455797
3402.31	0.0361711	0.0453822
3401.35	0.0359355	0.0453962
3400.38	0.0359313	0.0456345
3399.42	0.0362089	0.0460241
3398.46	0.0367146	0.0464509
3397.49	0.0373222	0.0468132
3396.53	0.037887	0.0470555
3395.56	0.0382941	0.0471697
3394.6	0.0384854	0.0471782
3393.63	0.0384639	0.0471155
3392.67	0.0382828	0.0470179
3391.71	0.0380293	0.0469208
3390.74	0.0378013	0.0468565
3389.78	0.0376801	0.0468496
3388.81	0.0377059	0.0469162
3387.85	0.0378707	0.0470639
3386.88	0.0381323	0.0472938
3385.92	0.038438	0.0475979
3384.95	0.0387395	0.047955
3383.99	0.0389924	0.0483281
3383.03	0.0391505	0.0486685
3382.06	0.0391729	0.0489264
3381.1	0.0390439	0.0490632
3380.13	0.0387903	0.049063
3379.17	0.0384791	0.0489419
3378.2	0.0381939	0.0487508
3377.24	0.0380044	0.0485635
3376.28	0.0379437	0.0484474
3375.31	0.0380016	0.0484249
3374.35	0.0381315	0.0484502
3373.38	0.0382669	0.0484241
3372.42	0.0383446	0.0482482
3371.45	0.0383289	0.0478912
3370.49	0.0382253	0.0474227
3369.52	0.038079	0.0469873
3368.56	0.0379563	0.0467272
3367.6	0.037917	0.0467023
3366.63	0.0379923	0.0468601
3365.67	0.0381739	0.0470746
3364.7	0.0384208	0.0472277
3363.74	0.0386757	0.0472749
3362.77	0.0388839	0.0472549
3361.81	0.039005	0.0472444
3360.85	0.0390179	0.0472975
3359.88	0.0389185	0.0474161
3358.92	0.0387145	0.0475652
3357.95	0.0384177	0.0477106
3356.99	0.0380393	0.0478421
3356.02	0.0375938	0.047964
3355.06	0.0371123	0.0480672
3354.09	0.0366526	0.0481125
3353.13	0.0362914	0.0480458
3352.17	0.0360947	0.0478352
3351.2	0.0360829	0.0475041
3350.24	0.0362148	0.0471325
3349.27	0.0364052	0.0468277
3348.31	0.0365627	0.0466805
3347.34	0.0366279	0.0467337
3346.38	0.0365919	0.0469751
3345.42	0.0364941	0.0473525
3344.45	0.0364043	0.047795
3343.49	0.036398	0.0482321
3342.52	0.0365294	0.0486058
3341.56	0.0368088	0.0488798
3340.59	0.0371906	0.0490483
3339.63	0.0375831	0.0491392
3338.66	0.0378801	0.0492072
3337.7	0.0380059	0.0493144
3336.74	0.0379496	0.0495013
3335.77	0.0377684	0.0497643
3334.81	0.0375509	0.050052
3333.84	0.0373634	0.0502894
3332.88	0.0372151	0.0504193
3331.91	0.0370671	0.050439
3330.95	0.0368789	0.0504058
3329.99	0.0366527	0.0504052
3329.02	0.0364444	0.0504989
3328.06	0.0363315	0.0506882
3327.09	0.0363676	0.0509184
3326.13	0.0365552	0.0511187
3325.16	0.0368552	0.0512503
3324.2	0.0372189	0.0513285
3323.23	0.0376165	0.0514084
3322.27	0.0380418	0.0515464
3321.31	0.0384936	0.0517672
3320.34	0.0389534	0.0520549
3319.38	0.0393774	0.0523678
3318.41	0.0397089	0.0526655
3317.45	0.0399022	0.0529296
3316.48	0.0399401	0.0531664
3315.52	0.0398384	0.0533901
3314.56	0.03964	0.0535986
3313.59	0.0394006	0.0537578
3312.63	0.039172	0.0538106
3311.66	0.0389876	0.0537108
3310.7	0.0388572	0.0534651
3309.73	0.038776	0.0531536
3308.77	0.0387431	0.0529097
3307.8	0.038772	0.0528638
3306.84	0.03888	0.0530809
3305.88	0.0390615	0.0535288
3304.91	0.0392683	0.0540965
3303.95	0.0394192	0.0546498
3302.98	0.039443	0.0550931
3302.02	0.0393246	0.0554022
3301.05	0.0391223	0.0556191
3300.09	0.038937	0.0558171
3299.13	0.03885	0.0560604
3298.16	0.038873	0.0563728
3297.2	0.0389442	0.0567274
3296.23	0.0389768	0.0570588
3295.27	0.0389241	0.0572952
3294.3	0.0388127	0.0573996
3293.34	0.038724	0.0573991
3292.37	0.0387399	0.057381
3291.41	0.038895	0.0574524
3290.45	0.0391625	0.0576834
3289.48	0.0394747	0.0580676
3288.52	0.0397537	0.0585255
3287.55	0.039935	0.0589487
3286.59	0.0399793	0.0592582
3285.62	0.0398782	0.0594418
3284.66	0.0396584	0.0595507
3283.7	0.0393788	0.0596597
3282.73	0.0391152	0.0598192
3281.77	0.0389344	0.0600259
3280.8	0.0388672	0.0602276
3279.84	0.0388966	0.0603518
3278.87	0.0389666	0.0603401
3277.91	0.0390084	0.0601702
3276.94	0.038968	0.0598621
3275.98	0.0388249	0.0594724
3275.02	0.0385943	0.0590835
3274.05	0.0383226	0.0587835
3273.09	0.0380783	0.0586366
3272.12	0.0379361	0.0586525
3271.16	0.0379528	0.0587731
3270.19	0.038137	0.0588895
3269.23	0.0384317	0.0588871
3268.27	0.0387264	0.0586959
3267.3	0.0388996	0.0583194
3266.34	0.0388721	0.0578267
3265.37	0.0386406	0.0573138
3264.41	0.0382727	0.0568552
3263.44	0.0378687	0.0564726
3262.48	0.0375126	0.0561342
3261.51	0.0372424	0.0557841
3260.55	0.0370507	0.0553839
3259.59	0.036909	0.0549402
3258.62	0.0367929	0.0545019
3257.66	0.0366921	0.0541277
3256.69	0.0366032	0.0538474
3255.73	0.0365184	0.0536418
3254.76	0.0364243	0.0534553
3253.8	0.0363103	0.0532332
3252.84	0.0361771	0.0529557
3251.87	0.0360377	0.0526469
3250.91	0.0359091	0.0523537
3249.94	0.0358008	0.0521098
3248.98	0.0357081	0.0519105
3248.01	0.0356115	0.0517107
3247.05	0.0354855	0.0514434
3246.08	0.0353109	0.0510489
3245.12	0.0350859	0.0505023
3244.16	0.0348268	0.0498326
3243.19	0.0345577	0.0491268
3242.23	0.0342969	0.0485088
3241.26	0.0340532	0.0480949
3240.3	0.0338332	0.0479407
3239.33	0.0336517	0.0480108
3238.37	0.0335315	0.0481917
3237.41	0.0334891	0.0483476
3236.44	0.0335178	0.048385
3235.48	0.0335866	0.048289
3234.51	0.0336581	0.0481116
3233.55	0.0337131	0.0479251
3232.58	0.0337612	0.047774
3231.62	0.0338265	0.0476552
3230.65	0.0339202	0.0475327
3229.69	0.0340213	0.0473687
3228.73	0.0340842	0.0471468
3227.76	0.0340652	0.0468719
3226.8	0.0339467	0.0465548
3225.83	0.0337405	0.0461999
3224.87	0.0334702	0.0458104
3223.9	0.0331532	0.0454061
3222.94	0.0327989	0.0450335
3221.98	0.032425	0.0447529
3221.01	0.0320726	0.0446066
3220.05	0.0318007	0.0445903
3219.08	0.0316589	0.0446491
3218.12	0.0316585	0.0447021
3217.15	0.031763	0.0446796
3216.19	0.0319082	0.0445507
3215.22	0.0320361	0.044327
3214.26	0.0321199	0.0440478
3213.3	0.032165	0.0437586
3212.33	0.0321899	0.0434977
3211.37	0.0322051	0.0432915
3210.4	0.0322072	0.0431543
3209.44	0.0321879	0.0430861
3208.47	0.0321467	0.0430702
3207.51	0.0320944	0.0430763
3206.55	0.0320443	0.0430714
3205.58	0.0320016	0.0430334
3204.62	0.0319591	0.0429589
3203.65	0.0318988	0.0428582
3202.69	0.0317985	0.0427444
3201.72	0.0316378	0.0426258
3200.76	0.0314067	0.0425075
3199.79	0.0311161	0.0423986
3198.83	0.0308061	0.042313
3197.87	0.030543	0.0422602
3196.9	0.0304007	0.0422278
3195.94	0.030432	0.042175
3194.97	0.0306468	0.0420448
3194.01	0.0310054	0.0417993
3193.04	0.0314293	0.0414542
3192.08	0.0318208	0.0410884
3191.12	0.032085	0.0408116
3190.15	0.0321486	0.0407031
3189.19	0.031979	0.0407602
3188.22	0.0315991	0.04089
3187.26	0.0310893	0.0409582
3186.29	0.030567	0.0408648
3185.33	0.0301468	0.0406044
3184.36	0.0298992	0.0402726
3183.4	0.0298297	0.0400161
3182.44	0.0298887	0.0399547
3181.47	0.0300044	0.0401181
3180.51	0.030117	0.0404308
3179.54	0.0301957	0.0407522
3178.58	0.0302351	0.040947
3177.61	0.0302422	0.0409455
3176.65	0.0302269	0.0407632
3175.69	0.0302023	0.0404755
3174.72	0.0301879	0.0401701
3173.76	0.0302056	0.0399096
3172.79	0.0302653	0.0397191
3171.83	0.0303504	0.039597
3170.86	0.0304156	0.0395319
3169.9	0.0304083	0.0395102
3168.93	0.0303011	0.0395129
3167.97	0.0301157	0.039509
3167.01	0.0299154	0.0394561
3166.04	0.0297687	0.0393141
3165.08	0.0297036	0.0390672
3164.11	0.0296865	0.0387388
3163.15	0.0296422	0.0383884
3162.18	0.0295035	0.0380874
3161.22	0.0292582	0.0378869
3160.26	0.0289608	0.0377939
3159.29	0.0287007	0.0377725
3158.33	0.0285484	0.0377691
3157.36	0.0285144	0.0377494
3156.4	0.028547	0.0377259
3155.43	0.0285689	0.0377591
3154.47	0.028527	0.0379267
3153.5	0.0284224	0.0382779
3152.54	0.0283037	0.0387949
3151.58	0.0282285	0.0393865
3150.61	0.0282216	0.0399191
3149.65	0.0282587	0.0402702
3148.68	0.0282845	0.0403786
3147.72	0.0282529	0.0402663
3146.75	0.0281604	0.0400216
3145.79	0.0280506	0.0397511
3144.83	0.0279884	0.0395269
3143.86	0.0280261	0.0393585
3142.9	0.0281813	0.0392042
3141.93	0.0284374	0.0390133
3140.97	0.0287594	0.038769
3140	0.0291073	0.0385029
3139.04	0.0294432	0.038275
3138.07	0.0297322	0.0381344
3137.11	0.0299466	0.038091
3136.15	0.030075	0.0381133
3135.18	0.0301268	0.0381514
3134.22	0.0301265	0.0381696
3133.25	0.0300978	0.0381704
3132.29	0.0300514	0.0381979
3131.32	0.0299859	0.0383202
3130.36	0.0299036	0.0385971
3129.4	0.0298256	0.039048
3128.43	0.02979	0.0396342
3127.47	0.0298313	0.0402674
3126.5	0.0299547	0.040841
3125.54	0.0301257	0.0412708
3124.57	0.0302853	0.0415228
3123.61	0.0303806	0.0416147
3122.64	0.0303917	0.0415923
3121.68	0.0303357	0.0414998
3120.72	0.0302505	0.0413629
3119.75	0.0301714	0.0411941
3118.79	0.030117	0.041009
3117.82	0.0300915	0.0408363
3116.86	0.0300957	0.0407104
3115.89	0.0301334	0.0406557
3114.93	0.0302085	0.0406751
3113.97	0.0303145	0.0407528
3113	0.030431	0.0408671
3112.04	0.03053	0.0410009
3111.07	0.0305918	0.0411426
3110.11	0.0306144	0.0412812
3109.14	0.0306119	0.0414035
3108.18	0.0306029	0.041498
3107.21	0.0306013	0.0415626
3106.25	0.030616	0.0416072
3105.29	0.0306562	0.0416481
3104.32	0.0307302	0.0416987
3103.36	0.030834	0.0417642
3102.39	0.0309409	0.0418445
3101.43	0.0310075	0.0419409
3100.46	0.0310022	0.0420579
3099.5	0.0309367	0.0421974
3098.54	0.0308735	0.0423509
3097.57	0.0308956	0.0425024
3096.61	0.0310557	0.0426427
3095.64	0.0313406	0.0427849
3094.68	0.0316802	0.0429662
3093.71	0.0319937	0.043229
3092.75	0.0322416	0.0435915
3091.78	0.032442	0.0440291
3090.82	0.0326448	0.0444796
3089.86	0.0328833	0.0448713
3088.89	0.0331432	0.0451559
3087.93	0.0333679	0.0453285
3086.96	0.0334959	0.0454255
3086	0.0335012	0.045506
3085.03	0.0334114	0.0456275
3084.07	0.0332953	0.0458274
3083.11	0.0332295	0.0461135
3082.14	0.0332655	0.0464627
3081.18	0.0334105	0.0468271
3080.21	0.0336311	0.0471484
3079.25	0.0338741	0.0473794
3078.28	0.0340927	0.047505
3077.32	0.0342673	0.047553
3076.35	0.0344095	0.0475863
3075.39	0.034549	0.0476776
3074.43	0.0347118	0.0478779
3073.46	0.0349018	0.048195
3072.5	0.0350981	0.048594
3071.53	0.0352699	0.0490181
3070.57	0.0354001	0.0494189
3069.6	0.0355024	0.0497762
3068.64	0.0356191	0.0500985
3067.68	0.0357982	0.0504062
3066.71	0.0360641	0.0507141
3065.75	0.0364022	0.0510263
3064.78	0.0367716	0.0513467
3063.82	0.0371388	0.0516927
3062.85	0.0375065	0.0520973
3061.89	0.0379128	0.0525929
3060.92	0.0383966	0.0531883
3059.96	0.0389559	0.0538568
3059	0.0395331	0.0545479
3058.03	0.0400458	0.0552183
3057.07	0.0404446	0.0558629
3056.1	0.0407561	0.0565241
3055.14	0.0410776	0.0572699
3054.17	0.0415251	0.0581541
3053.21	0.0421715	0.059183
3052.25	0.043012	0.0603137
3051.28	0.0439767	0.061482
3050.32	0.0449726	0.0626409
3049.35	0.045928	0.0637818
3048.39	0.0468139	0.0649264
3047.42	0.0476408	0.0660986
3046.46	0.0484424	0.0673042
3045.49	0.0492579	0.0685325
3044.53	0.0501218	0.0697791
3043.57	0.0510594	0.0710656
3042.6	0.0520861	0.0724382
3041.64	0.0532068	0.073941
3040.67	0.0544147	0.0755829
3039.71	0.0556892	0.0773219
3038.74	0.0569946	0.079083
3037.78	0.058284	0.0807971
3036.82	0.0595088	0.0824366
3035.85	0.0606306	0.0840211
3034.89	0.0616293	0.0855876
3033.92	0.0624998	0.0871458
3032.96	0.0632419	0.0886482
3031.99	0.0638525	0.0899976
3031.03	0.064328	0.0910892
3030.06	0.0646756	0.0918608
3029.1	0.0649221	0.0923177
3028.14	0.0651089	0.0925187
3027.17	0.0652715	0.0925324
3026.21	0.0654171	0.0923959
3025.24	0.0655136	0.0920996
3024.28	0.0655006	0.0916052
3023.31	0.0653162	0.0908781
3022.35	0.0649256	0.089915
3021.39	0.0643385	0.0887517
3020.42	0.0636051	0.0874546
3019.46	0.0627956	0.086103
3018.49	0.0619718	0.0847701
3017.53	0.061168	0.083504
3016.56	0.0603912	0.0823163
3015.6	0.0596385	0.0811821
3014.63	0.0589185	0.0800567
3013.67	0.0582587	0.0789012
3012.71	0.0576932	0.0777071
3011.74	0.0572366	0.0765063
3010.78	0.0568657	0.075364
3009.81	0.0565261	0.0743594
3008.85	0.0561624	0.0735626
3007.88	0.0557566	0.0730154
3006.92	0.055346	0.0727207
3005.96	0.0550095	0.0726441
3004.99	0.0548283	0.0727291
3004.03	0.0548474	0.0729214
3003.06	0.0550595	0.0731918
3002.1	0.0554192	0.073544
3001.13	0.0558718	0.0740048
3000.17	0.0563759	0.0745994
2999.2	0.0569093	0.0753302
2998.24	0.0574641	0.0761713
2997.28	0.0580405	0.0770823
2996.31	0.0586491	0.0780312
2995.35	0.0593132	0.0790138
2994.38	0.0600664	0.0800555
2993.42	0.0609383	0.0811978
2992.45	0.061937	0.082477
2991.49	0.0630397	0.0839085
2990.53	0.0642007	0.0854858
2989.56	0.0653734	0.0871912
2988.6	0.0665383	0.0890128
2987.63	0.0677199	0.0909538
2986.67	0.0689837	0.0930313
2985.7	0.0704118	0.095268
2984.74	0.0720696	0.0976868
2983.77	0.0739804	0.100314
2982.81	0.0761241	0.10319
2981.85	0.0784623	0.106382
2980.88	0.0809721	0.10998
2979.92	0.083669	0.114086
2978.95	0.0865991	0.118791
2977.99	0.08981	0.124154
2977.02	0.0933211	0.130201
2976.06	0.0971211	0.136932
2975.1	0.101196	0.144342
2974.13	0.10557	0.152443
2973.17	0.110325	0.161269
2972.2	0.115584	0.170866
2971.24	0.121468	0.181258
2970.27	0.128049	0.192422
2969.31	0.135338	0.204274
2968.34	0.143301	0.216683
2967.38	0.151907	0.229494
2966.42	0.161159	0.242563
2965.45	0.171101	0.255779
2964.49	0.181787	0.269052
2963.52	0.193214	0.282292
2962.56	0.205255	0.295341
2961.59	0.217606	0.307902
2960.63	0.229778	0.319476
2959.67	0.241117	0.329351
2958.7	0.25087	0.33668
2957.74	0.258274	0.340647
2956.77	0.262679	0.340683
2955.81	0.26369	0.336655
2954.84	0.261291	0.32896
2953.88	0.255916	0.318493
2952.91	0.248427	0.30649
2951.95	0.239971	0.29431
2950.99	0.231765	0.283209
2950.02	0.224862	0.274163
2949.06	0.219984	0.267782
2948.09	0.217468	0.264314
2947.13	0.217328	0.263732
2946.16	0.219387	0.265848
2945.2	0.223411	0.270432
2944.24	0.229199	0.27728
2943.27	0.236615	0.286244
2942.31	0.245574	0.297228
2941.34	0.256028	0.31017
2940.38	0.267968	0.325043
2939.41	0.281438	0.341855
2938.45	0.29654	0.360648
2937.48	0.313415	0.381472
2936.52	0.332212	0.404339
2935.56	0.353043	0.429183
2934.59	0.375966	0.455844
2933.63	0.401002	0.48412
2932.66	0.428178	0.513859
2931.7	0.457564	0.545056
2930.73	0.489311	0.577907
2929.77	0.523661	0.612772
2928.81	0.560929	0.650077
2927.84	0.601442	0.690157
2926.88	0.645433	0.733096
2925.91	0.692878	0.778556
2924.95	0.74332	0.82561
2923.98	0.795683	0.872584
2923.02	0.848141	0.916962
2922.05	0.898044	0.955452
2921.09	0.941977	0.984316
2920.13	0.976033	1
2919.16	0.996369	0.999968
2918.2	1	0.983418
2917.23	0.985572	0.951502
2916.27	0.953754	0.906934
2915.3	0.907079	0.853227
2914.34	0.84937	0.794014
2913.38	0.785045	0.732675
2912.41	0.718511	0.672188
2911.45	0.653655	0.61501
2910.48	0.593467	0.562938
2909.52	0.539824	0.517011
2908.55	0.493501	0.477526
2907.59	0.45437	0.44419
2906.62	0.421714	0.416331
2905.66	0.394541	0.393109
2904.7	0.371825	0.373668
2903.73	0.352659	0.357221
2902.77	0.336305	0.343085
2901.8	0.322178	0.330691
2900.84	0.3098	0.319584
2899.87	0.298763	0.309429
2898.91	0.288711	0.300006
2897.95	0.279347	0.291181
2896.98	0.27045	0.282874
2896.02	0.261889	0.275017
2895.05	0.253611	0.267534
2894.09	0.245617	0.260335
2893.12	0.237927	0.25334
2892.16	0.230555	0.246503
2891.2	0.223489	0.23983
2890.23	0.216691	0.23337
2889.27	0.210119	0.227189
2888.3	0.203747	0.221349
2887.34	0.197601	0.215906
2886.37	0.191769	0.210932
2885.41	0.186387	0.206542
2884.44	0.181603	0.202916
2883.48	0.17753	0.200276
2882.52	0.17423	0.198843
2881.55	0.171711	0.198795
2880.59	0.169954	0.200223
2879.62	0.168925	0.203105
2878.66	0.168578	0.207261
2877.69	0.168829	0.212308
2876.73	0.169536	0.217637
2875.77	0.170494	0.222459
2874.8	0.171468	0.225955
2873.84	0.172263	0.227499
2872.87	0.172792	0.226858
2871.91	0.173126	0.224291
2870.94	0.173496	0.220498
2869.98	0.174259	0.216446
2869.01	0.175824	0.213149
2868.05	0.178589	0.211487
2867.09	0.18289	0.212098
2866.12	0.188974	0.215354
2865.16	0.197011	0.221388
2864.19	0.207115	0.230144
2863.23	0.219365	0.241458
2862.26	0.233839	0.255156
2861.3	0.250668	0.271189
2860.34	0.270134	0.289769
2859.37	0.292795	0.311475
2858.41	0.319575	0.337258
2857.44	0.351722	0.368269
2856.48	0.390493	0.405455
2855.51	0.436496	0.448865
2854.55	0.48872	0.496758
2853.58	0.543601	0.544889
2852.62	0.594728	0.586631
2851.66	0.633903	0.614491
2850.69	0.653517	0.622621
2849.73	0.649156	0.608895
2848.76	0.620974	0.575306
2847.8	0.573282	0.526833
2846.83	0.512978	0.469839
2845.87	0.447658	0.410652
2844.91	0.383959	0.354461
2843.94	0.326448	0.304621
2842.98	0.27734	0.262563
2842.01	0.23693	0.228219
2841.05	0.204368	0.200658
2840.08	0.178357	0.178647
2839.12	0.157598	0.161003
2838.15	0.140977	0.14675
2837.19	0.12759	0.135142
2836.23	0.116717	0.125615
2835.26	0.107789	0.117729
2834.3	0.100374	0.111127
2833.33	0.094159	0.105513
2832.37	0.0889252	0.100652
2831.4	0.0845101	0.0963688
2830.44	0.0807705	0.0925462
2829.48	0.0775618	0.0891094
2828.51	0.0747399	0.0860149
2827.55	0.0721808	0.0832359
2826.58	0.069802	0.0807475
2825.62	0.0675702	0.0785123
2824.65	0.0654919	0.0764744
2823.69	0.0635882	0.0745663
2822.72	0.0618685	0.0727299
2821.76	0.060314	0.0709382
2820.8	0.0588797	0.0692039
2819.83	0.0575133	0.0675681
2818.87	0.0561783	0.0660755
2817.9	0.0548692	0.0647481
2816.94	0.0536095	0.0635743
2815.97	0.0524353	0.0625137
2815.01	0.0513733	0.0615167
2814.05	0.0504262	0.0605449
2813.08	0.0495693	0.0595841
2812.12	0.0487614	0.0586435
2811.15	0.047962	0.0577449
2810.19	0.0471484	0.0569085
2809.22	0.0463226	0.0561427
2808.26	0.0455051	0.0554422
2807.29	0.0447214	0.0547909
2806.33	0.0439888	0.0541664
2805.37	0.0433143	0.0535427
2804.4	0.042699	0.0528924
2803.44	0.0421424	0.0521919
2802.47	0.0416404	0.0514318
2801.51	0.0411807	0.0506292
2800.54	0.0407419	0.0498301
2799.58	0.0403026	0.0490977
2798.62	0.0398551	0.0484874
2797.65	0.0394109	0.0480233
2796.69	0.0389929	0.0476894
2795.72	0.0386165	0.0474393
2794.76	0.0382744	0.0472168
2793.79	0.0379398	0.046975
2792.83	0.037585	0.046687
2791.86	0.0372022	0.0463501
2790.9	0.0368077	0.0459829
2789.94	0.0364266	0.0456161
2788.97	0.0360717	0.0452762
2788.01	0.0357358	0.0449682
2787.04	0.0354021	0.0446703
2786.08	0.0350636	0.0443462
2785.11	0.0347318	0.0439689
2784.15	0.03443	0.0435412
2783.19	0.0341806	0.0430967
2782.22	0.0339962	0.0426826
2781.26	0.0338805	0.0423365
2780.29	0.0338296	0.0420726
2779.33	0.0338281	0.0418824
2778.36	0.0338418	0.0417429
2777.4	0.033819	0.0416265
2776.43	0.0337053	0.0415063
2775.47	0.0334702	0.041362
2774.51	0.0331285	0.0411865
2773.54	0.0327401	0.0409901
2772.58	0.0323867	0.0407966
2771.61	0.0321366	0.0406301
2770.65	0.0320184	0.040501
2769.68	0.0320155	0.0404027
2768.72	0.0320795	0.0403206
2767.76	0.032151	0.0402471
2766.79	0.0321748	0.0401848
2765.83	0.0321089	0.0401353
2764.86	0.0319309	0.0400824
2763.9	0.0316432	0.0399869
2762.93	0.0312747	0.039804
2761.97	0.0308732	0.0395135
2761	0.0304906	0.0391413
2760.04	0.0301682	0.0387563
2759.08	0.0299284	0.0384394
2758.11	0.029776	0.0382441
2757.15	0.0297031	0.0381703
2756.18	0.0296942	0.0381655
2755.22	0.0297271	0.0381531
2754.25	0.0297742	0.0380711
2753.29	0.0298063	0.037901
2752.33	0.0298002	0.0376711
2751.36	0.0297456	0.0374359
2750.4	0.0296469	0.0372425
2749.43	0.0295169	0.037107
2748.47	0.029368	0.0370119
2747.5	0.029207	0.0369257
2746.54	0.0290385	0.036828
2745.57	0.028874	0.0367259
2744.61	0.028738	0.0366519
2743.65	0.0286634	0.0366466
2742.68	0.0286752	0.0367379
2741.72	0.0287735	0.0369264
2740.75	0.0289253	0.037185
2739.79	0.0290736	0.0374685
2738.82	0.0291623	0.0377295
2737.86	0.0291619	0.0379312
2736.9	0.0290826	0.0380554
2735.93	0.0289671	0.038103
2734.97	0.0288673	0.0380872
2734	0.0288201	0.038023
2733.04	0.0288367	0.0379137
2732.07	0.0289072	0.0377451
2731.11	0.0290101	0.0374917
2730.14	0.029117	0.0371364
2729.18	0.0291903	0.0366914
2728.22	0.0291842	0.0362069
2727.25	0.0290595	0.0357576
2726.29	0.028809	0.0354105
2725.32	0.0284747	0.0351937
2724.36	0.028138	0.0350836
2723.39	0.0278805	0.0350202
2722.43	0.0277389	0.0349413
2721.47	0.0276843	0.0348135
2720.5	0.027644	0.0346435
2719.54	0.0275516	0.0344628
2718.57	0.0273912	0.0343032
2717.61	0.0272035	0.0341772
2716.64	0.0270508	0.0340783
2715.68	0.0269679	0.033991
2714.71	0.0269357	0.033902
2713.75	0.0268959	0.0338032
2712.79	0.0267931	0.0336899
2711.82	0.0266138	0.0335582
2710.86	0.0263931	0.0334083
2709.89	0.026189	0.0332464
2708.93	0.0260464	0.0330838
2707.96	0.0259773	0.0329304
2707	0.0259683	0.032788
2706.04	0.0260011	0.0326472
2705.07	0.0260667	0.0324923
2704.11	0.0261609	0.0323109
2703.14	0.0262697	0.0321055
2702.18	0.0263627	0.0319002
2701.21	0.0264034	0.0317377
2700.25	0.0263705	0.031665
2699.28	0.0262737	0.0317134
2698.32	0.0261511	0.0318811
2697.36	0.0260506	0.032128
2696.39	0.0260067	0.0323861
2695.43	0.026027	0.0325852
2694.46	0.0260911	0.0326796
2693.5	0.02616	0.0326644
2692.53	0.0261893	0.0325726
2691.57	0.0261425	0.0324552
2690.61	0.0260026	0.0323556
2689.64	0.0257803	0.0322923
2688.68	0.0255137	0.0322584
2687.71	0.0252585	0.0322342
2686.75	0.0250683	0.0322049
2685.78	0.0249752	0.0321716
2684.82	0.0249791	0.0321488
2683.85	0.025052	0.0321521
2682.89	0.0251536	0.032186
2681.93	0.0252498	0.0322382
2680.96	0.0253252	0.0322868
2680	0.0253846	0.0323116
2679.03	0.0254448	0.032302
2678.07	0.0255225	0.032257
2677.1	0.0256263	0.0321804
2676.14	0.025755	0.0320785
2675.18	0.025904	0.0319629
2674.21	0.0260694	0.0318521
2673.25	0.0262475	0.0317693
2672.28	0.0264266	0.0317343
2671.32	0.0265814	0.0317536
2670.35	0.0266764	0.0318175
2669.39	0.0266817	0.0319032
2668.42	0.02659	0.0319822
2667.46	0.0264235	0.0320276
2666.5	0.0262233	0.0320205
2665.53	0.0260288	0.0319562
2664.57	0.025862	0.0318477
2663.6	0.0257283	0.031725
2662.64	0.0256281	0.0316232
2661.67	0.0255696	0.0315666
2660.71	0.0255663	0.0315552
2659.75	0.0256243	0.0315667
2658.78	0.0257294	0.0315746
2657.82	0.0258489	0.0315693
2656.85	0.0259489	0.0315655
2655.89	0.0260126	0.0315885
2654.92	0.0260444	0.0316492
2653.96	0.0260588	0.0317302
2652.99	0.0260634	0.0317949
2652.03	0.0260547	0.0318132
2651.07	0.0260294	0.0317843
2650.1	0.0259975	0.0317362
2649.14	0.0259826	0.0317035
2648.17	0.0260056	0.0317012
2647.21	0.0260628	0.0317145
2646.24	0.0261202	0.0317121
2645.28	0.0261306	0.0316707
2644.32	0.0260611	0.0315926
2643.35	0.0259118	0.0315029
2642.39	0.0257131	0.0314316
2641.42	0.0255052	0.0313954
2640.46	0.0253181	0.0313903
2639.49	0.0251628	0.0313984
2638.53	0.0250367	0.031399
2637.56	0.0249317	0.0313761
2636.6	0.0248402	0.0313196
2635.64	0.0247553	0.0312244
2634.67	0.0246732	0.0310915
2633.71	0.0245969	0.0309315
2632.74	0.0245385	0.0307659
2631.78	0.0245148	0.0306236
2630.81	0.0245353	0.0305318
2629.85	0.0245941	0.0305047
2628.89	0.0246719	0.030537
2627.92	0.0247471	0.0306024
2626.96	0.0248102	0.0306617
2625.99	0.0248669	0.0306765
2625.03	0.0249304	0.0306256
2624.06	0.0250083	0.0305152
2623.1	0.0250947	0.0303763
2622.13	0.025173	0.0302474
2621.17	0.0252254	0.0301526
2620.21	0.0252419	0.0300874
2619.24	0.0252218	0.0300243
2618.28	0.0251687	0.0299345
2617.31	0.0250827	0.0298109
2616.35	0.0249564	0.0296742
2615.38	0.0247767	0.029558
2614.42	0.0245339	0.0294834
2613.46	0.024233	0.0294442
2612.49	0.023903	0.0294121
2611.53	0.0235951	0.0293583
2610.56	0.0233699	0.0292729
2609.6	0.0232743	0.0291677
2608.63	0.0233218	0.0290633
2607.67	0.0234853	0.0289711
2606.7	0.0237105	0.0288866
2605.74	0.0239407	0.0287968
2604.78	0.0241394	0.0286963
2603.81	0.0242961	0.0285965
2602.85	0.0244157	0.0285221
2601.88	0.0245008	0.0284944
2600.92	0.0245464	0.0285159
2599.95	0.0245465	0.0285661
2598.99	0.0245089	0.028613
2598.03	0.0244589	0.0286337
2597.06	0.0244283	0.0286283
2596.1	0.0244363	0.0286182
2595.13	0.024477	0.0286285
2594.17	0.0245227	0.0286672
2593.2	0.0245392	0.028716
2592.24	0.024501	0.0287396
2591.27	0.0243982	0.0287089
2590.31	0.0242348	0.0286213
2589.35	0.0240254	0.0285042
2588.38	0.023794	0.0283995
2587.42	0.023572	0.028338
2586.45	0.0233897	0.028322
2585.49	0.0232624	0.0283247
2584.52	0.0231772	0.0283067
2583.56	0.0230955	0.0282387
2582.6	0.0229734	0.0281184
2581.63	0.0227917	0.0279738
2580.67	0.0225754	0.0278521
2579.7	0.0223886	0.0278004
2578.74	0.0223034	0.0278453
2577.77	0.0223615	0.0279807
2576.81	0.0225487	0.0281682
2575.84	0.0227999	0.0283511
2574.88	0.0230277	0.0284766
2573.92	0.0231615	0.0285155
2572.95	0.0231761	0.0284708
2571.99	0.0230969	0.0283706
2571.02	0.0229826	0.0282506
2570.06	0.0228971	0.0281385
2569.09	0.0228828	0.0280466
2568.13	0.0229489	0.0279774
2567.17	0.0230733	0.0279308
2566.2	0.0232159	0.0279069
2565.24	0.0233337	0.0279004
2564.27	0.023393	0.0278953
2563.31	0.0233754	0.0278664
2562.34	0.0232798	0.0277908
2561.38	0.0231195	0.0276625
2560.41	0.0229181	0.027498
2559.45	0.0227032	0.0273295
2558.49	0.0224994	0.0271889
2557.52	0.0223208	0.0270917
2556.56	0.0221667	0.0270312
2555.59	0.0220247	0.0269834
2554.63	0.021882	0.0269193
2553.66	0.02174	0.0268196
2552.7	0.0216204	0.0266827
2551.74	0.0215567	0.0265264
2550.77	0.0215736	0.0263794
2549.81	0.0216681	0.0262683
2548.84	0.0218051	0.0262058
2547.88	0.0219319	0.0261872
2546.91	0.0220005	0.0261969
2545.95	0.0219866	0.0262194
2544.98	0.0218947	0.0262461
2544.02	0.0217532	0.0262737
2543.06	0.021601	0.0262973
2542.09	0.0214754	0.0263072
2541.13	0.0214003	0.026294
2540.16	0.021378	0.0262576
2539.2	0.0213892	0.0262129
2538.23	0.021403	0.0261841
2537.27	0.0213941	0.0261935
2536.31	0.0213588	0.0262514
2535.34	0.0213177	0.0263547
2534.38	0.0213021	0.0264938
2533.41	0.0213331	0.026658
2532.45	0.0214068	0.0268354
2531.48	0.0214974	0.0270058
2530.52	0.0215735	0.0271366
2529.55	0.0216141	0.0271895
2528.59	0.021614	0.0271373
2527.63	0.0215759	0.0269837
2526.66	0.021501	0.0267698
2525.7	0.0213884	0.0265618
2524.73	0.0212441	0.0264242
2523.77	0.021091	0.0263913
2522.8	0.0209671	0.0264553
2521.84	0.0209095	0.0265727
2520.88	0.0209338	0.0266869
2519.91	0.0210235	0.0267517
2518.95	0.0211382	0.0267456
2517.98	0.0212343	0.026672
2517.02	0.0212861	0.02655
2516.05	0.0212932	0.0264038
2515.09	0.0212721	0.0262552
2514.12	0.0212406	0.0261203
2513.16	0.0212065	0.026008
2512.2	0.0211658	0.0259176
2511.23	0.0211095	0.0258391
2510.27	0.0210322	0.0257596
2509.3	0.0209381	0.0256734
2508.34	0.0208438	0.0255914
2507.37	0.0207747	0.0255408
2506.41	0.0207574	0.0255513
2505.45	0.0208085	0.025636
2504.48	0.0209243	0.0257781
2503.52	0.0210795	0.0259331
2502.55	0.0212359	0.0260487
2501.59	0.0213587	0.0260902
2500.62	0.0214306	0.026058
2499.66	0.0214549	0.0259839
2498.69	0.0214457	0.0259118
2497.73	0.0214143	0.0258724
2496.77	0.021361	0.02587
2495.8	0.0212792	0.0258869
2494.84	0.0211675	0.025899
2493.87	0.0210379	0.0258921
2492.91	0.0209136	0.0258673
2491.94	0.020816	0.0258362
2490.98	0.0207521	0.0258113
2490.02	0.0207103	0.0257991
2489.05	0.0206695	0.0257998
2488.09	0.0206134	0.025809
2487.12	0.020541	0.0258173
2486.16	0.0204671	0.0258063
2485.19	0.0204137	0.0257468
2484.23	0.0203987	0.0256053
2483.26	0.0204274	0.0253605
2482.3	0.0204903	0.0250236
2481.34	0.0205663	0.0246462
2480.37	0.0206297	0.024307
2479.41	0.0206583	0.0240792
2478.44	0.0206415	0.0239969
2477.48	0.0205844	0.0240409
2476.51	0.0205051	0.0241533
2475.55	0.0204254	0.0242706
2474.59	0.0203599	0.0243548
2473.62	0.0203118	0.024402
2472.66	0.020276	0.0244283
2471.69	0.0202485	0.0244471
2470.73	0.0202314	0.0244564
2469.76	0.0202295	0.024445
2468.8	0.0202417	0.0244091
2467.83	0.0202556	0.0243631
2466.87	0.0202509	0.0243338
2465.91	0.0202108	0.0243424
2464.94	0.0201325	0.024389
2463.98	0.0200287	0.0244515
2463.01	0.0199215	0.0245007
2462.05	0.0198325	0.024517
2461.08	0.019778	0.0245001
2460.12	0.0197682	0.0244631
2459.16	0.0198081	0.0244194
2458.19	0.0198962	0.0243741
2457.23	0.0200195	0.0243251
2456.26	0.0201519	0.0242721
2455.3	0.0202613	0.0242243
2454.33	0.0203228	0.0241969
2453.37	0.0203325	0.0241997
2452.4	0.0203087	0.0242253
2451.44	0.0202796	0.0242483
2450.48	0.020265	0.0242381
2449.51	0.020265	0.0241758
2448.55	0.0202662	0.0240658
2447.58	0.0202586	0.0239338
2446.62	0.0202503	0.0238151
2445.65	0.0202652	0.0237415
2444.69	0.0203254	0.0237338
2443.73	0.0204303	0.0237986
2442.76	0.0205493	0.0239288
2441.8	0.0206357	0.0241033
2440.83	0.0206507	0.0242886
2439.87	0.0205854	0.0244457
2438.9	0.0204643	0.0245414
2437.94	0.0203331	0.0245618
2436.97	0.0202383	0.0245188
2436.01	0.020209	0.0244459
2435.05	0.0202482	0.0243828
2434.08	0.0203352	0.0243583
2433.12	0.0204337	0.0243786
2432.15	0.0205056	0.0244278
2431.19	0.0205248	0.0244795
2430.22	0.0204857	0.0245116
2429.26	0.020405	0.0245183
2428.3	0.0203123	0.0245113
2427.33	0.0202357	0.0245113
2426.37	0.0201889	0.0245345
2425.4	0.0201675	0.0245823
2424.44	0.0201559	0.0246412
2423.47	0.02014	0.0246914
2422.51	0.0201148	0.0247196
2421.54	0.0200843	0.0247262
2420.58	0.0200538	0.0247237
2419.62	0.0200226	0.0247296
2418.65	0.0199826	0.0247569
2417.69	0.0199262	0.024807
2416.72	0.0198543	0.0248641
2415.76	0.0197813	0.0248941
2414.79	0.019731	0.0248521
2413.83	0.0197261	0.0247002
2412.87	0.0197784	0.024431
2411.9	0.0198838	0.0240835
2410.94	0.0200251	0.0237372
2409.97	0.0201766	0.0234841
2409.01	0.0203086	0.0233899
2408.04	0.0203918	0.0234673
2407.08	0.0204026	0.0236731
2406.11	0.0203319	0.0239327
2405.15	0.0201916	0.0241736
2404.19	0.0200134	0.0243522
2403.22	0.0198385	0.0244615
2402.26	0.0197036	0.0245211
2401.29	0.0196302	0.0245601
2400.33	0.0196237	0.0246017
2399.36	0.0196769	0.0246556
2398.4	0.0197767	0.0247189
2397.44	0.0199077	0.0247815
2396.47	0.0200553	0.0248336
2395.51	0.0202065	0.0248721
2394.54	0.0203501	0.0249017
2393.58	0.0204757	0.0249312
2392.61	0.0205732	0.0249669
2391.65	0.020635	0.0250091
2390.68	0.0206601	0.0250542
2389.72	0.0206574	0.0250998
2388.76	0.0206434	0.0251479
2387.79	0.0206361	0.0252021
2386.83	0.0206449	0.025261
2385.86	0.0206663	0.0253138
2384.9	0.0206857	0.0253436
2383.93	0.0206872	0.0253385
2382.97	0.0206634	0.0253026
2382.01	0.0206195	0.0252596
2381.04	0.0205705	0.0252455
2380.08	0.0205342	0.0252924
2379.11	0.0205236	0.0254104
2378.15	0.0205441	0.0255786
2377.18	0.020593	0.0257502
2376.22	0.0206622	0.0258721
2375.25	0.020742	0.02591
2374.29	0.0208262	0.0258668
2373.33	0.0209157	0.0257807
2372.36	0.0210169	0.0257063
2371.4	0.0211338	0.0256853
2370.43	0.0212587	0.0257272
2369.47	0.0213684	0.0258099
2368.5	0.0214332	0.0258982
2367.54	0.0214336	0.0259681
2366.58	0.0213764	0.0260201
2365.61	0.0212968	0.0260748
2364.65	0.0212447	0.0261549
2363.68	0.0212596	0.0262678
2362.72	0.0213504	0.0263996
2361.75	0.0214924	0.0265238
2360.79	0.021644	0.0266151
2359.82	0.0217712	0.0266593
2358.86	0.0218634	0.0266543
2357.9	0.0219305	0.0266043
2356.93	0.0219861	0.0265161
2355.97	0.0220318	0.0263993
2355	0.0220547	0.0262694
2354.04	0.0220401	0.0261486
2353.07	0.0219879	0.0260599
2352.11	0.021919	0.026019
2351.15	0.0218679	0.0260279
2350.18	0.0218656	0.0260745
2349.22	0.0219259	0.0261389
2348.25	0.0220411	0.0262049
2347.29	0.0221887	0.0262692
2346.32	0.0223431	0.0263441
2345.36	0.0224835	0.0264508
2344.39	0.0225972	0.026606
2343.43	0.0226781	0.0268086
2342.47	0.0227252	0.0270319
2341.5	0.0227414	0.0272296
2340.54	0.0227334	0.0273517
2339.57	0.0227082	0.0273666
2338.61	0.0226705	0.0272762
2337.64	0.0226208	0.0271172
2336.68	0.0225587	0.0269467
2335.72	0.0224869	0.0268182
2334.75	0.0224139	0.0267606
2333.79	0.0223492	0.0267705
2332.82	0.0222945	0.0268185
2331.86	0.0222377	0.0268665
2330.89	0.0221568	0.0268838
2329.93	0.0220338	0.0268579
2328.96	0.02187	0.0267943
2328	0.0216914	0.0267094
2327.04	0.0215375	0.0266188
2326.07	0.02144	0.0265299
2325.11	0.0214068	0.0264405
2324.14	0.02142	0.0263461
2323.18	0.0214502	0.0262472
2322.21	0.0214729	0.0261518
2321.25	0.0214761	0.0260712
2320.29	0.0214563	0.0260114
2319.32	0.0214111	0.025968
2318.36	0.0213383	0.025928
2317.39	0.021242	0.0258771
2316.43	0.0211403	0.0258074
2315.46	0.0210643	0.0257202
2314.5	0.0210456	0.0256248
2313.53	0.0211013	0.0255327
2312.57	0.0212231	0.0254521
2311.61	0.0213785	0.0253829
2310.64	0.0215209	0.0253162
2309.68	0.0216054	0.0252371
2308.71	0.021603	0.0251324
2307.75	0.0215102	0.0250001
2306.78	0.0213506	0.0248562
2305.82	0.0211648	0.0247316
2304.86	0.020993	0.0246601
2303.89	0.0208581	0.0246602
2302.93	0.0207583	0.0247239
2301.96	0.0206737	0.0248192
2301	0.0205813	0.0249068
2300.03	0.0204684	0.024962
2299.07	0.0203383	0.024986
2298.1	0.0202073	0.0250014
2297.14	0.0201	0.0250351
2296.18	0.0200447	0.0251012
2295.21	0.0200666	0.0251928
2294.25	0.0201772	0.0252881
2293.28	0.0203623	0.0253615
2292.32	0.020578	0.025394
2291.35	0.0207622	0.0253757
2290.39	0.0208604	0.0253045
2289.43	0.020851	0.0251844
2288.46	0.0207549	0.0250269
2287.5	0.0206236	0.0248533
2286.53	0.0205116	0.0246921
2285.57	0.0204521	0.0245716
2284.6	0.020446	0.0245091
2283.64	0.0204693	0.024503
2282.67	0.02049	0.0245346
2281.71	0.0204849	0.024577
2280.75	0.0204477	0.0246063
2279.78	0.0203877	0.0246104
2278.82	0.0203214	0.0245898
2277.85	0.0202639	0.0245542
2276.89	0.0202247	0.0245152
2275.92	0.0202075	0.0244806
2274.96	0.0202128	0.024452
2274	0.0202382	0.0244254
2273.03	0.0202756	0.0243941
2272.07	0.0203096	0.0243531
2271.1	0.0203213	0.0243021
2270.14	0.0202985	0.0242468
2269.17	0.0202463	0.024197
2268.21	0.0201886	0.0241621
2267.24	0.0201556	0.0241478
2266.28	0.0201648	0.0241557
2265.32	0.0202075	0.0241853
2264.35	0.0202528	0.0242362
2263.39	0.0202667	0.0243075
2262.42	0.0202332	0.024394
2261.46	0.0201627	0.0244837
2260.49	0.0200814	0.0245591
2259.53	0.0200114	0.0246026
2258.57	0.0199587	0.0246041
2257.6	0.019916	0.0245649
2256.64	0.0198778	0.0244959
2255.67	0.019851	0.0244119
2254.71	0.0198517	0.024326
2253.74	0.01989	0.0242475
2252.78	0.0199552	0.024182
2251.81	0.0200157	0.024133
2250.85	0.0200349	0.0241
2249.89	0.0199942	0.0240767
2248.92	0.0199059	0.0240516
2247.96	0.0198076	0.0240119
2246.99	0.0197428	0.0239506
2246.03	0.0197393	0.0238702
2245.06	0.0197986	0.023782
2244.1	0.0198991	0.0237017
2243.14	0.0200085	0.0236447
2242.17	0.0200952	0.0236225
2241.21	0.0201358	0.0236399
2240.24	0.0201184	0.0236916
2239.28	0.0200444	0.0237598
2238.31	0.0199302	0.0238163
2237.35	0.0198062	0.0238324
2236.38	0.0197104	0.0237924
2235.42	0.0196766	0.0237041
2234.46	0.0197208	0.0235993
2233.49	0.0198318	0.0235217
2232.53	0.0199722	0.0235083
2231.56	0.0200926	0.0235725
2230.6	0.020153	0.0236989
2229.63	0.0201416	0.0238514
2228.67	0.0200804	0.0239898
2227.71	0.0200109	0.0240863
2226.74	0.0199712	0.0241327
2225.78	0.0199759	0.0241388
2224.81	0.020011	0.0241243
2223.85	0.020046	0.0241094
2222.88	0.0200549	0.0241074
2221.92	0.0200316	0.0241194
2220.95	0.0199921	0.0241323
2219.99	0.0199625	0.024123
2219.03	0.0199629	0.0240698
2218.06	0.0199963	0.0239665
2217.1	0.0200498	0.0238322
2216.13	0.0201031	0.0237063
2215.17	0.0201397	0.0236303
2214.2	0.0201529	0.023625
2213.24	0.0201467	0.0236774
2212.28	0.0201324	0.023749
2211.31	0.0201231	0.0237989
2210.35	0.0201286	0.0238073
2209.38	0.0201506	0.0237831
2208.42	0.0201799	0.0237522
2207.45	0.0201994	0.0237374
2206.49	0.0201908	0.0237469
2205.52	0.020145	0.0237771
2204.56	0.0200691	0.0238253
2203.6	0.0199875	0.0238954
2202.63	0.0199337	0.0239935
2201.67	0.0199355	0.0241148
2200.7	0.0200003	0.0242374
2199.74	0.0201083	0.0243292
2198.77	0.0202186	0.0243654
2197.81	0.0202844	0.0243428
2196.85	0.0202718	0.0242799
2195.88	0.0201733	0.024203
2194.92	0.0200107	0.024128
2193.95	0.0198263	0.0240523
2192.99	0.0196665	0.0239628
2192.02	0.0195644	0.0238529
2191.06	0.019529	0.0237351
2190.09	0.0195462	0.023637
2189.13	0.0195908	0.0235843
2188.17	0.0196411	0.0235834
2187.2	0.0196869	0.0236164
2186.24	0.0197287	0.0236523
2185.27	0.01977	0.0236665
2184.31	0.0198099	0.0236532
2183.34	0.0198418	0.0236235
2182.38	0.0198555	0.0235927
2181.42	0.0198423	0.0235655
2180.45	0.0197957	0.0235323
2179.49	0.0197115	0.0234767
2178.52	0.0195888	0.0233909
2177.56	0.0194344	0.023287
2176.59	0.0192686	0.0231965
2175.63	0.0191257	0.0231566
2174.66	0.0190453	0.023191
2173.7	0.0190563	0.0232966
2172.74	0.0191631	0.0234427
2171.77	0.0193435	0.0235849
2170.81	0.0195584	0.0236843
2169.84	0.0197679	0.0237232
2168.88	0.0199424	0.0237104
2167.91	0.0200645	0.0236742
2166.95	0.0201249	0.0236481
2165.99	0.0201192	0.0236545
2165.02	0.0200507	0.0236965
2164.06	0.0199364	0.0237599
2163.09	0.0198097	0.0238246
2162.13	0.0197128	0.0238786
2161.16	0.0196822	0.0239257
2160.2	0.0197317	0.0239812
2159.23	0.0198474	0.0240592
2158.27	0.019994	0.0241586
2157.31	0.0201305	0.024259
2156.34	0.0202248	0.0243282
2155.38	0.0202595	0.0243382
2154.41	0.0202306	0.0242787
2153.45	0.0201437	0.0241612
2152.48	0.0200106	0.0240123
2151.52	0.0198485	0.0238635
2150.56	0.0196779	0.0237427
2149.59	0.0195181	0.0236693
2148.63	0.0193826	0.0236511
2147.66	0.0192765	0.0236813
2146.7	0.0191978	0.0237369
2145.73	0.0191427	0.0237853
2144.77	0.019112	0.0237963
2143.8	0.0191127	0.0237563
2142.84	0.0191548	0.0236742
2141.88	0.0192433	0.0235758
2140.91	0.0193702	0.0234902
2139.95	0.0195126	0.0234376
2138.98	0.0196388	0.0234242
2138.02	0.0197184	0.0234455
2137.05	0.0197334	0.023493
2136.09	0.0196833	0.0235569
2135.13	0.0195857	0.0236258
2134.16	0.0194698	0.0236844
2133.2	0.0193669	0.0237152
2132.23	0.0193007	0.0237051
2131.27	0.01928	0.023654
2130.3	0.0192995	0.023577
2129.34	0.0193446	0.0235
2128.37	0.0193991	0.0234477
2127.41	0.019451	0.023433
2126.45	0.019494	0.0234523
2125.48	0.0195251	0.0234885
2124.52	0.0195426	0.0235204
2123.55	0.019546	0.0235326
2122.59	0.0195382	0.0235236
2121.62	0.0195278	0.0235068
2120.66	0.0195276	0.0235048
2119.7	0.0195491	0.0235366
2118.73	0.0195941	0.0236041
2117.77	0.0196509	0.0236865
2116.8	0.0196976	0.0237473
2115.84	0.019712	0.0237525
2114.87	0.0196824	0.0236916
2113.91	0.0196125	0.0235865
2112.94	0.0195204	0.0234835
2111.98	0.019432	0.0234304
2111.02	0.0193734	0.0234535
2110.05	0.0193643	0.0235454
2109.09	0.0194121	0.0236708
2108.12	0.0195089	0.023785
2107.16	0.0196327	0.0238552
2106.19	0.0197538	0.023873
2105.23	0.0198445	0.0238538
2104.27	0.0198881	0.0238243
2103.3	0.0198833	0.0238057
2102.34	0.0198411	0.0238023
2101.37	0.0197766	0.0238009
2100.41	0.0197015	0.0237811
2099.44	0.0196221	0.0237299
2098.48	0.0195434	0.0236507
2097.51	0.0194742	0.0235613
2096.55	0.0194275	0.0234831
2095.59	0.0194131	0.0234303
2094.62	0.0194281	0.0234058
2093.66	0.0194519	0.023405
2092.69	0.0194526	0.0234225
2091.73	0.0194022	0.0234549
2090.76	0.0192926	0.0235001
2089.8	0.0191432	0.0235544
2088.84	0.0189949	0.0236126
2087.87	0.0188926	0.02367
2086.91	0.0188661	0.0237243
2085.94	0.0189182	0.0237747
2084.98	0.0190282	0.0238173
2084.01	0.0191621	0.0238414
2083.05	0.0192879	0.0238329
2082.08	0.0193842	0.0237833
2081.12	0.0194409	0.023699
2080.16	0.0194554	0.0236051
2079.19	0.0194293	0.023537
2078.23	0.0193689	0.0235241
2077.26	0.0192867	0.0235736
2076.3	0.0192019	0.0236648
2075.33	0.0191352	0.0237573
2074.37	0.0191025	0.023811
2073.41	0.019109	0.0238051
[truncated: 1,269 more rows]

[truncated: 10 more sheets: Fig. 4a, Fig. 4c, Fig. 5a, Fig. 5b, Fig. 6b, Fig. 6d, Fig. 6e, Fig. 7a, Fig. 7b, Fig. 7c]
